# Supplementary material for: SGPP2 Ameliorates Chronic Heart Failure by Attenuating ERS via the SIRT1/AMPK Pathway
Source: Curr Issues Mol Biol. 2026 Jan 19;48(1):100. doi: 10.3390/cimb48010100 (PMC12840272; doi:10.3390/cimb48010100)
Supplement: Supplementary file 1 [file cimb-48-00100-s001.zip]

Archive with 14 entries (12 files):
- Supplementary Figure S1.pdf
- Supplementary File 1/
- Supplementary File 1/GOBP.txt
- Supplementary File 1/GOCC.txt
- Supplementary File 1/GOMF.txt
- Supplementary File 1/KEGG.txt
- Supplementary File 1/reactome.txt
- Supplementary File 2/
- Supplementary File 2/14g9_FURIN_ungGSEA.csv
- Supplementary File 2/g9_CTSK_ungGSEA.csv
- Supplementary File 2/g9_RSAD2_ungGSEA.csv
- Supplementary File 2/g9_SGPP2_ungGSEA.csv
- Supplementary File 2/g9_SLC2A1_ungGSEA.csv
- Supplementary File 2/g9_STAT3_ungGSEA.csv
