# Supplementary material for: SGPP2 Ameliorates Chronic Heart Failure by Attenuating ERS via the SIRT1/AMPK Pathway
Source: Curr Issues Mol Biol. 2026 Jan 19;48(1):100. doi: 10.3390/cimb48010100 (PMC12840272; doi:10.3390/cimb48010100)
Supplement: Supplementary file 1 [file cimb-48-00100-s001.zip › Supplementary File 1/GOBP.txt]

Category	Term	Count	%	PValue	Genes	List Total	Pop Hits	Pop Total	Fold Enrichment	Bonferroni	Benjamini	FDR
GOTERM_BP_2	GO:0065009~regulation of molecular function	9	69.23076923076923	6.600018573695032E-6	MAP2K1, POR, SLN, CTSK, STAT3, SERPINE1, FURIN, JPH1, MYH6	13	2102	19245	6.338468857498353	7.125503735436745E-4	7.128020059590634E-4	6.27001764501028E-4
GOTERM_BP_2	GO:0051239~regulation of multicellular organismal process	8	61.53846153846154	0.0020659418567688962	MAP2K1, RSAD2, SLN, CTSK, STAT3, SERPINE1, FURIN, MYH6	13	3465	19245	3.417915417915418	0.20016715485199554	0.05727318169122553	0.0503791875987632
GOTERM_BP_2	GO:0048856~anatomical structure development	10	76.92307692307693	0.002848702288191077	MAP2K1, SLC26A2, RSAD2, CTSK, STAT3, SERPINE1, SLC2A1, FURIN, JPH1, MYH6	13	6172	19245	2.398549279625106	0.26515735916492744	0.05727318169122553	0.0503791875987632
GOTERM_BP_2	GO:0051234~establishment of localization	9	69.23076923076923	0.002993050870556385	MAP2K1, SLC26A2, RSAD2, SLN, STAT3, SERPINE1, SLC2A1, FURIN, JPH1	13	4865	19245	2.7386354652541707	0.2765575012288627	0.05727318169122553	0.0503791875987632
GOTERM_BP_2	GO:0044763~single-organism cellular process	13	100.0	0.003015434127261305	MAP2K1, SLC26A2, RSAD2, STAT3, SERPINE1, SLC2A1, FURIN, JPH1, SGPP2, POR, SLN, CTSK, MYH6	13	11867	19245	1.6217241088733463	0.2783094900602533	0.05727318169122553	0.0503791875987632
GOTERM_BP_2	GO:0009605~response to external stimulus	7	53.84615384615385	0.003181843427290307	MAP2K1, RSAD2, CTSK, STAT3, SERPINE1, SLC2A1, FURIN	13	2685	19245	3.859475719810915	0.29120359771987225	0.05727318169122553	0.0503791875987632
GOTERM_BP_2	GO:0044767~single-organism developmental process	10	76.92307692307693	0.004688513013094628	MAP2K1, SLC26A2, RSAD2, CTSK, STAT3, SERPINE1, SLC2A1, FURIN, JPH1, MYH6	13	6582	19245	2.249141013954141	0.3980315027133079	0.05848291246131481	0.051443302628008405
GOTERM_BP_2	GO:0032879~regulation of localization	7	53.84615384615385	0.005055967694458291	MAP2K1, RSAD2, SLN, STAT3, SERPINE1, FURIN, JPH1	13	2937	19245	3.528325606977292	0.4215652747675389	0.05848291246131481	0.051443302628008405
GOTERM_BP_2	GO:0044707~single-multicellular organism process	10	76.92307692307693	0.005367157393953672	MAP2K1, SLC26A2, RSAD2, CTSK, STAT3, SERPINE1, SLC2A1, FURIN, JPH1, MYH6	13	6699	19245	2.2098591064108306	0.440781011105308	0.05848291246131481	0.051443302628008405
GOTERM_BP_2	GO:0044710~single-organism metabolic process	8	61.53846153846154	0.005821626511862199	MAP2K1, POR, CTSK, STAT3, SLC2A1, FURIN, SGPP2, MYH6	13	4120	19245	2.874533233756535	0.4677132491205732	0.05848291246131481	0.051443302628008405
GOTERM_BP_2	GO:0048646~anatomical structure formation involved in morphogenesis	5	38.46153846153847	0.006293468665524679	MAP2K1, STAT3, SERPINE1, FURIN, MYH6	13	1282	19245	5.7737309492379705	0.4943155650343318	0.05848291246131481	0.051443302628008405
GOTERM_BP_2	GO:0006950~response to stress	8	61.53846153846154	0.006498101384590535	MAP2K1, RSAD2, CTSK, STAT3, SERPINE1, SLC2A1, FURIN, MYH6	13	4198	19245	2.821123611976399	0.5054391308274695	0.05848291246131481	0.051443302628008405
GOTERM_BP_2	GO:0023051~regulation of signaling	7	53.84615384615385	0.015228821466806547	MAP2K1, RSAD2, CTSK, STAT3, SERPINE1, FURIN, JPH1	13	3662	19245	2.8297903625593412	0.8093593148658952	0.12651636295500823	0.11128754148820168
GOTERM_BP_2	GO:0009719~response to endogenous stimulus	5	38.46153846153847	0.01896012891893279	POR, CTSK, STAT3, SLC2A1, FURIN	13	1760	19245	4.205638111888112	0.8734800289542466	0.14626385166033867	0.1286580176641868
GOTERM_BP_2	GO:0002520~immune system development	4	30.76923076923077	0.026677673223372358	MAP2K1, RSAD2, CTSK, STAT3	13	1083	19245	5.467717877690177	0.9460834555084338	0.19207924720828098	0.16895859708135827
GOTERM_BP_2	GO:0065008~regulation of biological quality	7	53.84615384615385	0.028921972867973295	CTSK, STAT3, SERPINE1, SLC2A1, FURIN, JPH1, MYH6	13	4189	19245	2.4737866573626897	0.9579809962728123	0.19522331685881975	0.17172421390359144
GOTERM_BP_2	GO:1902578~single-organism localization	6	46.15384615384615	0.03436679250017838	SLC26A2, RSAD2, STAT3, SLC2A1, FURIN, JPH1	13	3163	19245	2.808190860672682	0.9771062579717472	0.20737855424112533	0.18241632086024914
GOTERM_BP_2	GO:0048583~regulation of response to stimulus	7	53.84615384615385	0.03456309237352089	MAP2K1, RSAD2, CTSK, STAT3, SERPINE1, FURIN, JPH1	13	4353	19245	2.3805863330329213	0.9776034604746535	0.20737855424112533	0.18241632086024914
GOTERM_BP_2	GO:0048519~negative regulation of biological process	8	61.53846153846154	0.045990437092545335	MAP2K1, RSAD2, SLN, CTSK, STAT3, SERPINE1, FURIN, JPH1	13	5971	19245	1.983432745449158	0.9938099432591012	0.2554785240717517	0.22472647950755933
GOTERM_BP_2	GO:0042221~response to chemical	7	53.84615384615385	0.047310837791065125	MAP2K1, POR, CTSK, STAT3, SERPINE1, SLC2A1, FURIN	13	4664	19245	2.221846549676738	0.9946699379009127	0.2554785240717517	0.22472647950755933
