# Supplementary material for: SGPP2 Ameliorates Chronic Heart Failure by Attenuating ERS via the SIRT1/AMPK Pathway
Source: Curr Issues Mol Biol. 2026 Jan 19;48(1):100. doi: 10.3390/cimb48010100 (PMC12840272; doi:10.3390/cimb48010100)
Supplement: Supplementary file 1 [file cimb-48-00100-s001.zip › Supplementary File 1/GOCC.txt]

Category	Term	Count	%	PValue	Genes	List Total	Pop Hits	Pop Total	Fold Enrichment	Bonferroni	Benjamini	FDR
GOTERM_CC_2	GO:0012505~endomembrane system	10	76.92307692307693	3.968136792361641E-4	MAP2K1, POR, RSAD2, SLN, CTSK, SERPINE1, SLC2A1, FURIN, JPH1, SGPP2	13	4910	19598	3.070343098856337	0.01770161202811793	0.0154319021321853	0.01337431518122726
GOTERM_CC_2	GO:0044425~membrane part	9	69.23076923076923	6.858623169860134E-4	POR, SLC26A2, RSAD2, SLN, CTSK, SLC2A1, FURIN, JPH1, SGPP2	13	4014	19598	3.380131079682649	0.030402646616007112	0.0154319021321853	0.01337431518122726
GOTERM_CC_2	GO:0005789~endoplasmic reticulum membrane	5	38.46153846153847	0.00514571540723625	POR, RSAD2, SLN, JPH1, SGPP2	13	1234	19598	6.108340605909488	0.2071767807215703	0.0620261046073313	0.05375595732635379
GOTERM_CC_2	GO:0042175~nuclear outer membrane-endoplasmic reticulum membrane network	5	38.46153846153847	0.005513431520651671	POR, RSAD2, SLN, JPH1, SGPP2	13	1258	19598	5.991806285923933	0.22025699642393515	0.0620261046073313	0.05375595732635379
GOTERM_CC_2	GO:0044449~contractile fiber part	3	23.076923076923077	0.009310466575871581	SLC2A1, JPH1, MYH6	13	243	19598	18.61158594491928	0.34356630952495437	0.07940557211617338	0.06881816250068361
GOTERM_CC_2	GO:0044446~intracellular organelle part	12	92.3076923076923	0.010587409615489785	MAP2K1, POR, RSAD2, SLN, CTSK, STAT3, SERPINE1, SLC2A1, FURIN, JPH1, SGPP2, MYH6	13	11049	19598	1.6372940119885546	0.38058108535746993	0.07940557211617338	0.06881816250068361
GOTERM_CC_2	GO:0044422~organelle part	12	92.3076923076923	0.014181447082961922	MAP2K1, POR, RSAD2, SLN, CTSK, STAT3, SERPINE1, SLC2A1, FURIN, JPH1, SGPP2, MYH6	13	11380	19598	1.58967148844126	0.47414691566555345	0.09116644553332665	0.07901091946221642
GOTERM_CC_2	GO:0045177~apical part of cell	3	23.076923076923077	0.033458760410765245	SLC26A2, CTSK, SLC2A1	13	479	19598	9.441785771639635	0.7837692276145924	0.1882055273105545	0.16311145700248056
GOTERM_CC_2	GO:0005886~plasma membrane	8	61.53846153846154	0.04464659782327079	MAP2K1, SLC26A2, CTSK, STAT3, SERPINE1, SLC2A1, FURIN, JPH1	13	6046	19598	1.9947581363393474	0.8719491533353633	0.22288185677930814	0.1931642758754004
GOTERM_CC_2	GO:0071944~cell periphery	8	61.53846153846154	0.04952930150651292	MAP2K1, SLC26A2, CTSK, STAT3, SERPINE1, SLC2A1, FURIN, JPH1	13	6168	19598	1.955302803551831	0.8983182584781885	0.22288185677930814	0.1931642758754004
