# Supplementary material for: SGPP2 Ameliorates Chronic Heart Failure by Attenuating ERS via the SIRT1/AMPK Pathway
Source: Curr Issues Mol Biol. 2026 Jan 19;48(1):100. doi: 10.3390/cimb48010100 (PMC12840272; doi:10.3390/cimb48010100)
Supplement: Supplementary file 1 [file cimb-48-00100-s001.zip › Supplementary File 1/GOMF.txt]

Category	Term	Count	%	PValue	Genes	List Total	Pop Hits	Pop Total	Fold Enrichment	Bonferroni	Benjamini	FDR
GOTERM_MF_2	GO:0030234~enzyme regulator activity	5	38.46153846153847	0.005399605204477849	MAP2K1, SLN, CTSK, SERPINE1, FURIN	13	1203	18850	6.02660016625104	0.14066685331493178	0.15118894572537978	0.15118894572537978
