# Supplementary material for: SGPP2 Ameliorates Chronic Heart Failure by Attenuating ERS via the SIRT1/AMPK Pathway
Source: Curr Issues Mol Biol. 2026 Jan 19;48(1):100. doi: 10.3390/cimb48010100 (PMC12840272; doi:10.3390/cimb48010100)
Supplement: Supplementary file 1 [file cimb-48-00100-s001.zip › Supplementary File 1/KEGG.txt]

Category	Term	Count	%	PValue	Genes	List Total	Pop Hits	Pop Total	Fold Enrichment	Bonferroni	Benjamini	FDR
KEGG_PATHWAY	hsa04066:HIF-1 signaling pathway	4	30.76923076923077	2.1813003903883046E-4	MAP2K1, STAT3, SERPINE1, SLC2A1	11	109	8662	28.897414512093412	0.026476117095750262	0.02682999480177615	0.02682999480177615
KEGG_PATHWAY	hsa04919:Thyroid hormone signaling pathway	3	23.076923076923077	0.00809354604268271	MAP2K1, SLC2A1, MYH6	11	121	8662	19.523666416228398	0.6319574124902162	0.49775308162498666	0.49775308162498666
KEGG_PATHWAY	hsa05160:Hepatitis C	3	23.076923076923077	0.01351509826748616	MAP2K1, RSAD2, STAT3	11	158	8662	14.951668584579977	0.8124468107799945	0.5541190289669325	0.5541190289669325
