# Supplementary material for: SGPP2 Ameliorates Chronic Heart Failure by Attenuating ERS via the SIRT1/AMPK Pathway
Source: Curr Issues Mol Biol. 2026 Jan 19;48(1):100. doi: 10.3390/cimb48010100 (PMC12840272; doi:10.3390/cimb48010100)
Supplement: Supplementary file 1 [file cimb-48-00100-s001.zip › Supplementary File 1/reactome.txt]

Category	Term	Count	%	PValue	Genes	List Total	Pop Hits	Pop Total	Fold Enrichment	Bonferroni	Benjamini	FDR
REACTOME_PATHWAY	R-HSA-166520~Signaling by NTRKs	3	23.076923076923077	0.007480812878401126	MAP2K1, STAT3, FURIN	12	134	11044	20.6044776119403	0.8153900875463036	1.0	1.0
REACTOME_PATHWAY	R-HSA-5210891~Uptake and function of anthrax toxins	2	15.384615384615385	0.012878065468697223	MAP2K1, FURIN	12	13	11044	141.5897435897436	0.9458709348961227	1.0	1.0
REACTOME_PATHWAY	R-HSA-5339562~Uptake and actions of bacterial toxins	2	15.384615384615385	0.030460378191288003	MAP2K1, FURIN	12	31	11044	59.3763440860215	0.9990510322942057	1.0	1.0
REACTOME_PATHWAY	R-HSA-382551~Transport of small molecules	4	30.76923076923077	0.03238426137403139	SLC26A2, SLN, SLC2A1, FURIN	12	735	11044	5.008616780045352	0.9993930431264038	1.0	1.0
REACTOME_PATHWAY	R-HSA-1592389~Activation of Matrix Metalloproteinases	2	15.384615384615385	0.03239628910082268	CTSK, FURIN	12	33	11044	55.77777777777778	0.9993947383090592	1.0	1.0
REACTOME_PATHWAY	R-HSA-1474244~Extracellular matrix organization	3	23.076923076923077	0.03440486376890301	CTSK, SERPINE1, FURIN	12	300	11044	9.203333333333333	0.9996207805160979	1.0	1.0
REACTOME_PATHWAY	R-HSA-2173796~SMAD2/SMAD3:SMAD4 heterotrimer regulates transcription	2	15.384615384615385	0.03529356715199057	SERPINE1, FURIN	12	36	11044	51.129629629629626	0.9996917420677243	1.0	1.0
REACTOME_PATHWAY	R-HSA-2173793~Transcriptional activity of SMAD2/SMAD3:SMAD4 heterotrimer	2	15.384615384615385	0.04966201220529574	SERPINE1, FURIN	12	51	11044	36.091503267973856	0.9999894665614049	1.0	1.0
