# Supplementary material for: SGPP2 Ameliorates Chronic Heart Failure by Attenuating ERS via the SIRT1/AMPK Pathway
Source: Curr Issues Mol Biol. 2026 Jan 19;48(1):100. doi: 10.3390/cimb48010100 (PMC12840272; doi:10.3390/cimb48010100)
Supplement: Supplementary file 1 [file cimb-48-00100-s001.zip › Supplementary File 2/14g9_FURIN_ungGSEA.csv]

	ID	Description	setSize	enrichmentScore	NES	pvalue	p.adjust	qvalue	rank	leading_edge	core_enrichment
hsa05132	hsa05132	Salmonella infection	193	0.518454821005359	2.08276782496401	0.00013294336612603	0.00013294336612603	0.00117658618525099	3276	tags=53%, list=26%, signal=40%	113457/5604/3654/10093/64837/84790/5970/23207/7132/5606/5878/391/112714/10095/7280/4615/1147/5216/1785/8772/581/84617/4609/5286/60/7097/81873/127829/8767/347688/302/8517/10096/10540/7278/382/9842/51135/929/9367/10094/10121/23191/203068/578/5585/5420/3071/71/23643/3836/3551/5894/197259/6281/10381/8795/10787/10376/29108/58484/10092/836/8677/5605/7099/2316/5291/5594/998/7277/23118/388/3320/79861/560…
hsa04144	hsa04144	Endocytosis	183	0.419429524556412	1.67321733160174	0.000134952766531714	0.000134952766531714	0.00117658618525099	3344	tags=42%, list=27%, signal=31%	28964/6455/10093/160/56288/2870/1212/128866/5878/9146/23396/10095/1175/26056/10193/1785/27183/11021/51100/10938/161/5119/81873/55048/7048/10096/147179/382/11267/26286/84612/10094/29924/3949/8729/4218/409/4193/5584/92421/30846/55738/1211/832/5371/8723/377/829/10092/6714/57154/998/4088/867/9267/3310/50855/8976/137492/23096/3265/79643/64744/22905/83737/857/10109/3559/91782/5868/387/112936/22841/3800…
hsa05171	hsa05171	Coronavirus disease - COVID-19	178	0.488038729789942	1.94042480052284	0.000135519718118986	0.000135519718118986	0.00117658618525099	2688	tags=45%, list=21%, signal=36%	3654/5970/7132/6187/6175/6774/4615/1147/3716/4793/6201/7097/6157/728/6347/3921/8517/3570/6130/6223/51135/6158/6229/6139/25873/7297/200916/713/11224/3551/719/2212/6176/9045/714/6218/6160/6227/6206/57506/1536/6142/6132/6202/6193/6204/6128/9349/6208/8503/6159/6136/6173/3572/7099/6137/6168/6209/6222/2162/5291/5594/6166/51311/6181/6194/23118/6233/6210/6141/7311/3454/29110/5600/2197/718/6122/6868/23521…
hsa05163	hsa05163	Human cytomegalovirus infection	174	0.436983325655312	1.73453726019812	0.000135740464232388	0.000135740464232388	0.00117658618525099	3234	tags=44%, list=26%, signal=33%	5604/2783/2002/637/5970/1026/7132/6774/3845/6199/1230/1147/3554/3716/8772/109/581/10488/4609/1978/3710/5533/5732/6347/8517/3690/3570/10672/2885/578/2768/4193/55970/2773/3551/1399/5894/90993/6009/9138/2782/1871/7157/5331/2767/4776/468/8503/6714/836/5605/5829/1398/5291/5594/9564/2185/5530/29110/5600/4893/2923/2771/811/3588/3265/5879/8737/8717/115/2793/3587/91860/6890/387/1432/5731
hsa05131	hsa05131	Shigellosis	173	0.461355664723824	1.82979259247583	0.000135961930659415	0.000135961930659415	0.00117658618525099	3231	tags=50%, list=26%, signal=37%	3678/823/10093/8936/598/5970/7132/2931/10095/6199/4615/1147/3554/5216/4793/581/7094/60/5580/643246/3710/81873/8767/8517/10096/382/1729/929/3059/84335/55072/10094/3099/5581/7414/4193/3688/71/3551/1399/3101/10163/7157/5331/824/29108/25851/58484/87/10892/8503/10092/6714/7099/5829/1398/5291/5594/998/9564/23118/7307/7322/6233/7311/29110/9267/5600/718/8976/7323/5879/960/55054/8915/8737/10109/81/64121/8…
hsa05417	hsa05417	Lipid and atherosclerosis	166	0.431620598984777	1.70206211569322	0.00013646288209607	0.00013646288209607	0.00117658618525099	3179	tags=41%, list=25%, signal=31%	3654/637/598/5970/7132/5606/6774/3845/4615/1147/581/7097/5533/4846/6347/8517/6256/51135/929/22926/3949/23643/4689/3551/9138/8795/10010/7157/1536/5331/1965/1535/148022/7494/3929/29108/4067/468/8503/6714/836/5468/7099/7409/5906/5291/5594/998/23118/3320/5908/5609/5530/29110/5600/4893/3310/8797/3265/7184/5879/9619/840/9451/3606/91860/387/1432
hsa05170	hsa05170	Human immunodeficiency virus 1 infection	158	0.442685079065899	1.73566582478089	0.000137475941710201	0.000137475941710201	0.00117658618525099	3179	tags=42%, list=25%, signal=32%	5604/3654/2783/637/162/598/5970/7132/1072/5606/3845/6199/4615/1147/8907/8772/581/7097/3710/5533/25939/8517/3984/51135/578/1111/55970/2773/3551/1399/5894/2782/9616/7133/5062/2767/4776/8503/836/5605/164/7099/5829/1398/5291/5594/23118/5609/2185/5530/29110/5600/4893/2923/2771/811/3265/5879/3985/8737/9133/8717/1073/2793/91860/6890/1432
hsa05167	hsa05167	Kaposi sarcoma-associated herpesvirus infection	148	0.432495788886699	1.68430107958828	0.00013873473917869	0.00013873473917869	0.00117658618525099	3580	tags=47%, list=28%, signal=34%	5604/2783/57580/637/5970/3091/1026/7132/6774/3845/1230/1147/3716/8772/581/4609/643246/3710/5533/3055/23533/8517/9261/578/7297/55970/3551/5894/2782/1871/7157/285/148022/4776/4067/8503/6714/3572/836/5605/5291/5594/7538/2247/5609/6233/7311/3454/5530/29110/5600/4277/4893/718/3265/2033/5879/3459/8717/2793/91860/1432/9976/1827/5155/6850/3383/3661/2787
hsa05152	hsa05152	Tuberculosis	143	0.449453358659276	1.74522024141686	0.000138811771238201	0.000138811771238201	0.00117658618525099	3179	tags=43%, list=25%, signal=32%	3654/637/5970/527/7132/5878/8877/1051/4615/3586/3716/8772/581/2207/23545/7097/5533/1054/8767/2214/7040/7421/51135/929/11151/3689/10312/4360/5894/2212/64127/64581/2209/4801/3929/10892/1263/6714/836/3684/1378/7099/64170/9114/5594/533/5530/5600/718/3588/2033/3656/3459/8915/3606/8717/5868/3587/91860/387/1432
hsa05130	hsa05130	Pathogenic Escherichia coli infection	149	0.559485488186939	2.17796845318836	0.000139120756816917	0.000139120756816917	0.00117658618525099	3179	tags=56%, list=25%, signal=42%	113457/3654/10093/8936/84790/5970/7132/112714/10095/7280/4615/1147/4627/3554/8772/4793/581/84617/25/60/81873/347688/8517/10096/7278/147179/382/10672/51135/3059/10094/23191/203068/578/10802/2768/10061/3688/3071/71/9871/3551/2212/9138/10381/10163/8795/10787/4641/10376/5062/29108/9632/10092/5777/6714/5861/836/7099/5594/998/7277/23118/79861/9267/5600/8440/8797/4542/8976/24146/5879/81027/9080/7430/873…
hsa04141	hsa04141	Protein processing in endoplasmic reticulum	134	0.516070125490928	1.98950492296564	0.000139801481895708	0.000139801481895708	0.00117658618525099	3308	tags=57%, list=26%, signal=42%	55741/6185/823/29927/6184/55768/7841/6747/51465/581/10130/64215/10525/267/6396/79139/118424/51726/9695/54788/5034/56886/10960/84447/10484/22926/55666/578/10802/56893/58505/80331/9532/9871/10483/10952/6400/55432/80267/5886/9601/1965/80700/824/7494/468/9632/6745/10134/51009/23471/10113/23480/3320/7322/5609/3300/3310/2923/811/7323/7184/6238/5887/573/55757/84061/9451/7993/23640/5611/6746/1603/91445/2…
hsa05161	hsa05161	Hepatitis B	130	0.505175077342733	1.94168931983276	0.000140331181588549	0.000140331181588549	0.00117658618525099	2721	tags=44%, list=22%, signal=35%	1017/5604/3654/2002/637/5970/1026/5606/6774/3845/4615/1147/3716/8772/581/10488/4609/7097/7048/8517/7040/369/51135/2885/7297/1654/3551/5894/90993/898/1871/57506/7157/148022/4776/468/8503/6714/836/5605/7099/5291/5594/4088/23118/3718/5609/2185/6778/3454/29110/5600/4893/3339/7534/3265/2033
hsa05135	hsa05135	Yersinia infection	108	0.593869600774227	2.22821757942737	0.000144529556294262	0.000144529556294262	0.00117658618525099	3236	tags=60%, list=26%, signal=45%	5604/3654/3678/10093/5970/5606/391/23396/10095/4615/1147/3586/6196/60/81873/6347/8517/10096/3984/147179/6195/382/51135/10094/5585/3688/71/4210/3551/1399/2212/9138/2335/10163/148022/29108/58484/8503/8935/7454/10092/6714/5605/7099/5829/1398/7409/5291/5594/998/6197/9564/23118/5609/2185/29110/5600/8976/5879/10109/3606/9844/387/1432/3937
hsa04380	hsa04380	Osteoclast differentiation	106	0.534964421108709	2.00365705596301	0.000144864551644213	0.000144864551644213	0.00117658618525099	3513	tags=54%, list=28%, signal=39%	5604/5970/7132/1147/3554/3716/2355/8061/3710/5533/11025/2214/7048/8517/7040/3690/8792/6688/2885/9021/353514/7297/4689/3551/1435/2212/10288/2209/1535/8503/5468/8651/5291/5594/5971/23118/11027/5609/3454/5530/5600/140885/4791/11006/5879/10326/3459/7305/11024/10859/1432/3937/3726/3727/54209/10990/6850
hsa03010	hsa03010	Ribosome	103	0.520355653908099	1.94372377124199	0.000144885540423066	0.000144885540423066	0.00117658618525099	3637	tags=61%, list=29%, signal=44%	6187/6175/11222/6201/6157/3921/6130/6223/6158/6229/6139/25873/200916/11224/6176/9045/6218/6160/6227/6206/6183/6142/6132/6202/6193/6204/6128/9349/6208/6159/6136/6173/6137/6168/6209/6222/51073/6166/6181/6194/6233/6210/6141/7311/2197/6122/64979/23521/6144/9553/6164/6161/6232/6152/6182/64928/6143/6207/6231/29074/51116/6169/6217
hsa04668	hsa04668	TNF signaling pathway	92	0.495102292299521	1.81675679942417	0.000147797812592374	0.000147797812592374	0.00117658618525099	3277	tags=48%, list=26%, signal=36%	5604/79651/5970/7132/5606/8986/1051/1147/8809/8772/10488/602/6347/8517/83786/9021/3551/192111/197259/1435/64127/90993/7133/468/8503/836/5291/5594/23118/5609/5600/1326/1906/4323/6868/83737/8737/840/3976/8717/11035/1432/331/3726
hsa04071	hsa04071	Sphingolipid signaling pathway	91	0.46500197639281	1.70273628210491	0.00014819205690575	0.00014819205690575	0.00117658618525099	3211	tags=51%, list=26%, signal=38%	5604/637/5970/7132/140/6610/8877/3845/8439/1903/581/2207/4846/10672/5516/5581/4363/2768/8879/166929/5526/259230/2773/5894/8560/7157/81537/5331/8503/5605/130367/5291/5594/5600/4893/9294/2771/3265/5879/5529/8717/387/1432/1901/5525/5728
hsa04657	hsa04657	IL-17 signaling pathway	76	0.514110890910011	1.83073665324668	0.000150240384615385	0.000150240384615385	0.00117658618525099	3471	tags=39%, list=28%, signal=29%	23765/5970/1051/1147/6280/8772/8061/6356/6279/5598/6347/8517/10758/3551/55540/5596/84818/836/1994/5594/23118/3320/29110/5600/7184/9618/8717/1432/3727/5597
hsa04064	hsa04064	NF-kappa B signaling pathway	71	0.504941643940275	1.78162556367698	0.000150943396226415	0.000150943396226415	0.00117658618525099	3183	tags=42%, list=25%, signal=32%	3654/598/5970/4055/7132/4615/1147/3554/1459/8517/4616/51135/929/8792/23643/3551/148022/3929/4067/51588/10892/7099/5971/23118/4791/5328/8915/8737/8717/331
hsa04666	hsa04666	Fc gamma R-mediated phagocytosis	72	0.509988536707129	1.8032987765291	0.000150966183574879	0.000150966183574879	0.00117658618525099	2245	tags=46%, list=18%, signal=38%	5604/7408/10093/8936/1072/8877/23396/10095/6199/1785/5580/81873/3055/2214/10096/3984/382/10094/5581/1399/5894/2212/2209/10163/4067/8503/7454/10092/1398/7409/5291/5594/998
hsa05235	hsa05235	PD-L1 expression and PD-1 checkpoint pathway in cancer	66	0.544792653347034	1.89893332467469	0.000152091254752852	0.000152091254752852	0.00117658618525099	2682	tags=47%, list=21%, signal=37%	5604/5970/3091/5606/6774/3845/6199/4615/1147/3716/4793/7097/1459/5533/4215/8517/3551/5894/10538/29126/148022/8503/5777/5605/7099/5291/5594/5530/5600/4893/3265
hsa05220	hsa05220	Chronic myeloid leukemia	65	0.543705541371728	1.8909380657869	0.000152253349573691	0.000152253349573691	0.00117658618525099	2496	tags=49%, list=20%, signal=40%	5604/598/5970/1026/613/6464/3845/1147/581/25/4609/7048/8517/7040/4616/369/2885/578/4193/3551/1399/5894/1871/7157/8503/5605/1398/5291/5594/4088/867/4893
hsa04662	hsa04662	B cell receptor signaling pathway	61	0.601536770637996	2.06992055343561	0.000153022188217291	0.000153022188217291	0.00117658618525099	3516	tags=57%, list=28%, signal=42%	5604/5970/3845/1147/4793/5533/11025/8517/2885/353514/3551/5894/10288/118788/4067/10892/8503/5777/5605/7409/5291/5594/11027/5530/4893/11006/3265/5879/8915/11024/10859/4794/10990/6850/6654
hsa05133	hsa05133	Pertussis	61	0.5421421174411	1.86554034025921	0.000153022188217291	0.000153022188217291	0.00117658618525099	3573	tags=52%, list=28%, signal=38%	3654/3678/5970/1072/4615/3586/51135/929/3689/3688/713/23643/2773/714/148022/29108/836/3684/3394/7099/5594/5600/718/2771/840/1073/91860/387/1432/10392/715/3661
hsa05100	hsa05100	Bacterial invasion of epithelial cells	59	0.563843021675633	1.92663976595224	0.000153233220962305	0.000153233220962305	0.00117658618525099	3143	tags=64%, list=25%, signal=49%	3678/10093/8936/1212/6464/391/10095/1785/10459/60/81873/10096/3059/10094/7414/3688/4233/71/1399/2335/10163/1211/8503/10092/6714/5829/1398/5291/998/9564/867/23607/8976/5879/857/10109/9844/387
hsa03008	hsa03008	Ribosome biogenesis in eukaryotes	56	0.646875625829689	2.19087392745038	0.000154583397743082	0.000154583397743082	0.00117658618525099	3246	tags=68%, list=26%, signal=51%	92856/65083/6949/55127/3692/1459/26354/10248/29889/55341/28987/57455/10607/51096/10799/55651/23160/23560/5901/55505/5822/22803/2091/83732/55226/10528/10940/29107/54913/10171/10885/55813/1736/84135/51602/9790/54552/134430
hsa00785	hsa00785	Lipoic acid metabolism	18	-0.785899990539272	-2.21738045793684	0.000245700245700246	0.000245700245700246	0.00156248311811791	2257	tags=72%, list=18%, signal=59%	387787/594/593/2653/1629/5162/1738/51601/1743/55526/55753/11019/275
hsa00650	hsa00650	Butanoate metabolism	22	-0.700217257836063	-2.08537063123186	0.000251067034898318	0.000251067034898318	0.00156248311811791	1160	tags=50%, list=9%, signal=45%	79944/622/1892/18/38/5019/54511/3155/3033/1962/7915
hsa01210	hsa01210	2-Oxocarboxylic acid metabolism	26	-0.695219335561282	-2.16335997792067	0.000254777070063694	0.000254777070063694	0.00156248311811791	2075	tags=58%, list=16%, signal=48%	594/593/51166/3420/1629/2806/48/2805/1431/50/5162/1738/1743/55526/55753
hsa00020	hsa00020	Citrate cycle (TCA cycle)	26	-0.693468555221627	-2.15791195896723	0.000254777070063694	0.000254777070063694	0.00156248311811791	1758	tags=62%, list=14%, signal=53%	3420/6390/8801/48/2271/8803/6391/1431/50/5162/4190/1738/6389/6392/1743/55753
hsa00410	hsa00410	beta-Alanine metabolism	23	-0.704369086020089	-2.10938436376663	0.000256739409499358	0.000256739409499358	0.00156248311811791	1978	tags=52%, list=16%, signal=44%	51/51733/26275/1892/18/223/217/51380/57571/501/4329/1962
hsa00280	hsa00280	Valine, leucine and isoleucine degradation	38	-0.705928742939318	-2.39754609540471	0.000267952840300107	0.000267952840300107	0.00156248311811791	2075	tags=71%, list=16%, signal=60%	594/593/64087/1629/26275/1892/18/5095/56922/223/1738/217/38/5019/11112/54511/3155/34/3033/3712/549/501/27034/4329/36/1962/5096
hsa04810	hsa04810	Regulation of actin cytoskeleton	179	0.402821884658556	1.60200277065608	0.000271296798697775	0.000271296798697775	0.00156248311811791	3064	tags=39%, list=24%, signal=30%	28964/5604/3678/3675/10093/8936/1072/3845/23396/10095/4627/5216/5499/5159/60/81873/4478/10096/3984/3690/10672/369/1729/10094/23191/2768/3689/7414/3688/3071/55970/71/1399/5894/3679/5305/9138/2335/10163/2252/10787/85464/5062/87/8503/3693/10092/6714/3684/5605/5829/1398/7409/5291/5594/998/9564/5501/2247/4893/8826/8976/3265/5879/7430/3985/10109/81/2250/1073
hsa04062	hsa04062	Chemokine signaling pathway	146	0.412707559446356	1.60630296828256	0.000277200277200277	0.000277200277200277	0.00156248311811791	2747	tags=35%, list=22%, signal=28%	5604/2783/57580/5970/56288/2870/6774/2931/6464/3845/1230/1147/109/4793/2268/5580/6356/3055/6347/23533/8517/2885/409/55970/2773/3551/1399/5894/2782/5331/729230/4067/8503/7454/6714/5829/1398/7409/5906/5291/5594/998/9564/3718/5908/2185/4893/2771/3265/1794/5879
hsa04148	hsa04148	Efferocytosis	132	0.418322132588691	1.60900773508822	0.000280859429855357	0.000280859429855357	0.00156248311811791	3185	tags=45%, list=25%, signal=34%	5604/3091/1849/5878/8877/89790/240/1051/3586/384/24145/6513/7057/558/23166/5732/5175/5467/7040/3690/6256/9392/9261/84868/5029/7301/7376/713/1399/10461/8754/714/6446/5031/4776/3693/5777/836/5468/5605/1398/5594/9564/5600/140885/811/6868/286410/5879/64284/10326/55113/23200/840/1847/5868/9844/1432/1901
hsa04146	hsa04146	Peroxisome	64	-0.525145822414785	-1.97534079561069	0.000291120815138282	0.000291120815138282	0.00156248311811791	2858	tags=47%, list=23%, signal=36%	10901/3295/26063/5192/847/23600/225/83594/54677/51/23305/26061/6647/4358/5824/8528/54511/3155/5264/6342/11264/8504/373156/5191/5189/1962/8309/5193/2053/283927
hsa00190	hsa00190	Oxidative phosphorylation	84	-0.51584040873941	-2.03588429351348	0.0002999400119976	0.0002999400119976	0.00156248311811791	2666	tags=50%, list=21%, signal=40%	127124/4723/341947/4694/4717/4701/4710/1327/29796/51606/4718/64077/4519/1351/4512/4714/4513/7386/1352/4720/1329/6390/27089/4540/4698/1353/27068/9167/155066/6391/7381/4722/4702/6389/4705/6392/4704/4719/7385/1355/4711/534
hsa01200	hsa01200	Carbon metabolism	83	-0.507917372624853	-1.99797356521522	0.0003000300030003	0.0003000300030003	0.00156248311811791	1999	tags=43%, list=16%, signal=37%	2746/8277/51/2653/3420/6390/2821/8801/2806/48/2271/26275/8803/2805/6391/1431/230/1892/50/5095/5162/4190/1738/5213/9104/38/6389/6392/10873/1743/55753/128/4329/113675/5096/275
hsa05221	hsa05221	Acute myeloid leukemia	55	0.55302881906175	1.86598301235105	0.000310752019888129	0.000310752019888129	0.00157682536407472	2682	tags=53%, list=21%, signal=42%	5604/5970/6774/3845/6199/1147/4609/1978/5467/8517/369/5292/929/6688/2885/3551/5894/2209/5914/5371/8503/3684/5605/5291/5594/7704/2322/4893/3265
hsa05415	hsa05415	Diabetic cardiomyopathy	131	-0.403844194090348	-1.69909419690373	0.000346860908775581	0.000346860908775581	0.00171604870657393	2806	tags=43%, list=22%, signal=34%	4723/7416/5578/341947/4694/4717/4701/291/818/4710/1327/29796/4718/816/5500/6517/4519/1351/4512/4714/4513/23236/7386/4720/948/1329/6390/27089/5599/5295/4540/6262/815/4698/7137/9167/1215/6391/7381/4722/5350/4702/5162/5602/5165/6389/4705/6392/1636/1376/4704/4719/7385/4711/7419/5332
hsa04510	hsa04510	Focal adhesion	149	0.403112978092867	1.56924061105178	0.000417362270450751	0.000417362270450751	0.00201448284582134	3330	tags=46%, list=26%, signal=34%	7791/5604/3678/7408/3675/2002/55742/6464/23396/1284/896/7057/7094/5499/1282/5159/60/3371/6696/1293/3690/1729/3911/2885/7414/3688/4233/71/3918/1399/5894/3679/2335/284217/64098/5228/5062/824/29780/2013/87/8503/3693/6714/5829/1398/7409/2316/5906/5291/5594/998/9564/5501/5908/1291/3791/3265/5879/857/81/2889/387/2012/331/5728/3381/5155/3694
hsa04623	hsa04623	Cytosolic DNA-sensing pathway	66	0.499542788961095	1.74121006080253	0.000456273764258555	0.000456273764258555	0.00213686142794628	3573	tags=42%, list=28%, signal=31%	5970/171568/1147/8772/4793/55718/661/25939/8517/4210/3551/5437/197259/57506/5093/29108/836/3428/29110/5434/8737/840/3606/11035/51428/9533/29800/3661
hsa05211	hsa05211	Renal cell carcinoma	53	0.545817276914518	1.83083259042526	0.000468091745982213	0.000468091745982213	0.00213686142794628	2949	tags=57%, list=23%, signal=44%	5604/7030/3091/1026/3845/5546/6513/7040/369/112398/54583/2885/4233/1399/5894/5062/8503/5605/1398/5906/5291/5594/998/5908/4893/2034/3265/2033/5879/2889
hsa03050	hsa03050	Proteasome	36	0.60734128934102	1.89911013705864	0.00048	0.00048	0.00213686142794628	3541	tags=58%, list=28%, signal=42%	11047/5688/23198/5709/10197/5686/5715/5708/5705/5721/5717/5691/10213/5714/5718/5695/5684/5702/5713/5683/5720
hsa01250	hsa01250	Biosynthesis of nucleotide sugars	32	0.60197188894696	1.83575228136831	0.000485908649173955	0.000485908649173955	0.00213686142794628	2318	tags=53%, list=18%, signal=43%	9945/64841/2584/5373/2582/54187/6675/29925/140838/3099/7360/3101/29926/55276/10020/7358/5238
hsa00640	hsa00640	Propanoate metabolism	27	-0.659606439594971	-2.07283490442549	0.000512952038984355	0.000512952038984355	0.0021998570092944	2232	tags=59%, list=18%, signal=49%	84532/594/51/593/1629/8801/26275/8803/1892/18/3945/5095/1738/4329/1962/5096
hsa00071	hsa00071	Fatty acid degradation	32	-0.615373502537868	-2.00828046653797	0.000522466039707419	0.000522466039707419	0.0021998570092944	1111	tags=44%, list=9%, signal=40%	51/23305/1892/113612/223/217/38/1376/34/3033/501/128/36/1962
hsa05205	hsa05205	Proteoglycans in cancer	158	0.395788835183028	1.55179649719967	0.000549903766840803	0.000549903766840803	0.00226714710890506	2876	tags=40%, list=23%, signal=31%	5604/3678/2002/967/3091/1026/6774/3845/6199/7057/5499/4609/60/7097/3710/5329/4478/7040/7855/3690/369/3059/2885/4193/3688/4233/71/5894/9138/3316/2335/10855/7157/8503/3693/8325/5777/6714/836/5605/7099/5829/7409/2316/5291/5594/998/5501/6194/867/2247/5600/4893/8826/3339/7078/3791/3265/5879/960/7430/5328/857
hsa04145	hsa04145	Phagosome	116	0.446848498447239	1.69325242193766	0.000573394495412844	0.000573394495412844	0.00226943505552873	2754	tags=45%, list=22%, signal=35%	113457/3678/29927/84790/527/5878/9146/112714/7280/84617/7057/23545/8685/60/7097/23673/347688/4481/2214/7278/3690/929/203068/11151/3689/3688/10312/71/4360/4689/10952/2212/64581/10381/2209/9296/1536/10376/1535/3693/3684/7099/9114/7277/23480/533/79861/718/811/2204/5879/81027
hsa04218	hsa04218	Cellular senescence	116	0.442195832159657	1.67562197562915	0.000573394495412844	0.000573394495412844	0.00226943505552873	3398	tags=46%, list=27%, signal=34%	1017/1874/5604/823/5054/5970/1026/5606/3845/28996/896/5499/4609/1978/3710/5533/144715/7048/7040/4616/9261/10758/4193/1111/5894/6009/677/898/1871/7157/824/4776/8503/5605/5291/5594/4088/5501/1875/11200/55957/5530/5600/4893/3265/5810/9133/91860/1432/3364/5728/204851/5883
hsa04625	hsa04625	C-type lectin receptor signaling pathway	85	0.462362149109317	1.67467428140127	0.000597817964429831	0.000597817964429831	0.00228123363776073	3179	tags=40%, list=25%, signal=30%	5970/3845/1147/3586/2207/5580/3710/602/5533/8517/9261/4193/3551/5894/64581/29108/4776/10892/8503/1263/6714/64170/5291/5594/5971/5530/5600/4893/4791/3265/8915/91860/387/1432
hsa04620	hsa04620	Toll-like receptor signaling pathway	81	0.476796307908613	1.71467237778488	0.000599430540986063	0.000599430540986063	0.00228123363776073	2488	tags=37%, list=20%, signal=30%	5604/3654/5970/5606/4615/1147/3716/8772/7097/6696/8517/51135/929/7297/23643/3551/148022/3929/8503/5605/7099/5291/5594/51311/23118/5609/3454/29110/5600/1326
hsa05166	hsa05166	Human T-cell leukemia virus 1 infection	186	0.386593775312828	1.54504185014091	0.00067150147730325	0.00067150147730325	0.00250729449320777	3047	tags=38%, list=24%, signal=29%	1017/5604/2002/598/5970/4055/1026/7132/3601/7850/3845/1147/3554/3716/109/581/896/6513/7094/10488/1739/4609/8061/6722/5533/7048/4215/8517/7040/6929/5902/2874/6688/200186/3689/1111/246184/3551/5901/90993/898/1871/7157/2114/4801/4776/468/8503/5605/5291/5594/4088/5971/7538/3718/11200/5530/4893/8498/811/4791/3265/2033/9232/2005/51529/9133/55697/3559/115
hsa05160	hsa05160	Hepatitis C	126	0.426669472132744	1.63284630493646	0.000707613925842061	0.000707613925842061	0.00259320503037636	3013	tags=37%, list=24%, signal=29%	1017/5604/637/5970/1026/7132/6774/3845/1147/3716/8772/581/4609/7533/8517/369/6256/5516/10197/3949/2885/578/9021/7297/3551/5894/1871/57506/7157/1965/148022/8503/836/5605/7532/5291/5594/3454/29110/4893/7534/3265/24146/9080/8737/9451/8717
hsa05332	hsa05332	Graft-versus-host disease	29	-0.627974944370857	-2.00305829737572	0.000775394158697338	0.000775394158697338	0.00278993496335119	2744	tags=45%, list=22%, signal=35%	3812/3134/3133/3002/3118/3113/3109/3122/3117/3108/3111/3115/3824
hsa04210	hsa04210	Apoptosis	107	0.442735697957514	1.65947689940569	0.000867177337765573	0.000867177337765573	0.00303438090761077	3013	tags=47%, list=24%, signal=36%	113457/5604/823/637/84790/598/5970/7132/84823/1075/3845/112714/1147/8772/581/60/3710/1616/8517/4616/7278/4000/578/27429/71/3551/5894/8795/7157/3563/1965/10376/824/468/8503/836/5605/5291/5594/7277/4803/79861/4893/4001/8797/3265/8737/840/9451/8717
hsa04722	hsa04722	Neurotrophin signaling pathway	100	0.445916510365044	1.65626627702952	0.000873998543335761	0.000873998543335761	0.00303438090761077	3179	tags=49%, list=25%, signal=37%	396/5604/3654/5970/6464/3845/6196/4793/581/25/11108/5580/8767/5598/4215/6195/51135/6272/9261/2885/4804/3551/1399/5894/7157/468/8503/10603/11213/5605/1398/5906/5291/5594/998/6197/4803/5908/5609/5600/4893/10019/3265/5879/3656/2889/91860/387/1432
hsa04940	hsa04940	Type I diabetes mellitus	30	-0.608550790406211	-1.95782639024353	0.00103305785123967	0.00103305785123967	0.00352477088989216	2744	tags=40%, list=22%, signal=31%	3134/3133/3002/3118/3113/3109/3122/3117/3108/3111/3115/1363
hsa05206	hsa05206	MicroRNAs in cancer	131	0.406834679279604	1.56385735994001	0.00112375333614272	0.00112375333614272	0.00376923509714239	2899	tags=42%, list=23%, signal=33%	5604/6541/3678/1026/1786/6774/6464/3845/7057/25/4609/5159/3371/5598/8660/3690/5292/2146/5581/2885/578/4363/4193/4233/3162/3551/1399/5894/994/6768/1945/898/1871/7157/8503/4851/836/1942/5605/1398/8651/5291/5594/4893/7078/900/3265/2033/1545/1944/599/960/7430/5328/11186
hsa05145	hsa05145	Toxoplasmosis	89	0.449173588189272	1.63819102885025	0.0011915400655347	0.0011915400655347	0.003892232770012	2634	tags=39%, list=21%, signal=31%	3654/598/5970/7132/5606/6774/240/4615/1147/3586/3716/4793/7097/23533/8517/7040/51135/3911/3949/7297/3688/23643/3918/2773/3551/284217/836/7099/8651/5594/23118/5600/3310/2771/3588
hsa04066	hsa04066	HIF-1 signaling pathway	79	0.467185382792657	1.67382318962364	0.0011997600479904	0.0011997600479904	0.003892232770012	2546	tags=42%, list=20%, signal=34%	5604/5054/5970/4055/3091/1026/6774/7076/6199/2023/6513/1978/3939/4846/3570/112398/3099/54583/2872/3162/3101/285/1536/8503/5605/7099/1977/5291/5594/6194/9470/7010/1906
hsa05203	hsa05203	Viral carcinogenesis	133	0.40303015987988	1.55097848238688	0.00140291806958474	0.00140291806958474	0.00447790487405654	3013	tags=40%, list=24%, signal=31%	1017/5970/4055/1026/6774/3845/3716/581/896/27044/10488/1739/6722/7533/8517/5902/9261/2885/578/4193/1654/1111/2961/90993/7874/898/7157/23513/51564/4067/87/468/8503/6714/3572/836/5829/7532/9114/5291/5594/998/3718/4893/718/4791/7534/3265/2033/5879/55697/81/8717
hsa03013	hsa03013	Nucleocytoplasmic transport	81	0.455905499808719	1.63954408714099	0.00149857635246516	0.00149857635246516	0.00470730750649039	2600	tags=41%, list=21%, signal=33%	5905/8563/3838/79711/23511/79228/9883/6396/23165/100101267/57510/3837/4927/81929/3843/10921/23214/25909/10527/3836/5901/79902/8480/6612/29107/11260/5976/4686/129401/55161/10762/3839/22985
hsa05212	hsa05212	Pancreatic cancer	61	0.485275823921981	1.66986034944488	0.00153022188217292	0.00153022188217292	0.00473160713566625	2294	tags=41%, list=18%, signal=34%	5604/598/5970/1026/6774/3845/6199/1147/3716/581/7048/8517/7040/4616/369/578/3551/5894/1871/7157/8503/5291/5594/998/4088
hsa00620	hsa00620	Pyruvate metabolism	39	-0.522186427845137	-1.78613402990578	0.00159659393294305	0.00159659393294305	0.00486088517236104	2267	tags=41%, list=18%, signal=34%	98/97/84532/197257/9380/2271/3945/223/5162/4190/1738/217/38/10873/501/128
hsa04260	hsa04260	Cardiac muscle contraction	65	-0.437921415577523	-1.65376922911278	0.0017472335468841	0.0017472335468841	0.00523852105590565	2666	tags=43%, list=21%, signal=34%	341947/480/1327/776/29796/70/4519/1351/4512/785/4513/7386/1329/4625/27089/3270/23439/6262/7137/9167/7381/845/781/478/6546/7385/9254/482
hsa04660	hsa04660	T cell receptor signaling pathway	92	0.440534320087792	1.6165219467718	0.00177357375110848	0.00177357375110848	0.00523852105590565	3582	tags=43%, list=28%, signal=31%	5604/5970/3845/1147/3586/4793/1739/5533/8517/5516/2885/5526/3551/5894/5062/10892/8503/5777/5605/7409/5291/5594/998/5609/5530/5600/8440/1326/4893/3265/8915/5529/387/1432/5525/3937/4794/55012/6654/868
hsa00120	hsa00120	Primary bile acid biosynthesis	12	-0.742877480684013	-1.88303021425575	0.00189125295508274	0.00189125295508274	0.00550395596835225	2732	tags=58%, list=22%, signal=46%	3295/23600/51302/1593/6342/10858/8309
hsa05142	hsa05142	Chagas disease	82	0.447347664233126	1.6102148994352	0.00195665261890427	0.00195665261890427	0.00561175732042721	2589	tags=38%, list=21%, signal=30%	3654/5054/5970/7132/4615/1147/3586/8772/7097/7048/6347/8517/7040/2769/51135/5516/713/2773/3551/714/5331/148022/2767/8503/7099/5291/5594/5600/718/2771/811
hsa05140	hsa05140	Leishmaniasis	59	0.491251389836513	1.67859568417753	0.00199203187250996	0.00199203187250996	0.00563160890273492	2511	tags=44%, list=20%, signal=35%	3654/2002/5970/4615/3586/3716/4793/7097/2214/7040/51135/3689/3688/4689/2212/2209/1536/1535/5777/3684/1378/7099/5594/23118/5600/718
hsa04613	hsa04613	Neutrophil extracellular trap formation	86	0.446184493611004	1.62056673726941	0.00208240368882939	0.00208240368882939	0.00580417929577354	2511	tags=41%, list=20%, signal=33%	5604/5970/27180/2357/1184/60/7097/2214/728/3690/3689/71/4689/5894/2212/64581/2209/1536/5331/2358/1535/366/51564/6404/8503/6714/3684/1378/5605/7099/5291/5594/51311/5600/718
hsa00380	hsa00380	Tryptophan metabolism	33	-0.562964335578817	-1.84470308499097	0.00213049267643142	0.00213049267643142	0.00585574010481152	1111	tags=39%, list=9%, signal=36%	1892/223/11185/1738/217/23498/38/1743/3033/55526/501/4129/1962
hsa04670	hsa04670	Leukocyte transendothelial migration	86	0.43187750887116	1.56860297808009	0.00282611929198275	0.00282611929198275	0.00766128950097702	3179	tags=41%, list=25%, signal=31%	7408/6494/60/4478/5175/3689/7414/90952/3688/71/2773/4689/1536/1535/87/8503/3684/5829/50848/7409/5906/5291/998/9564/5908/2185/5600/2771/24146/5879/9080/7430/81/387/1432
hsa00340	hsa00340	Histidine metabolism	14	-0.694054667756253	-1.84090225929911	0.00286669851887243	0.00286669851887243	0.00766627768916098	1266	tags=57%, list=10%, signal=51%	221/3176/443/223/217/57571/501/4129
hsa04015	hsa04015	Rap1 signaling pathway	161	0.371775486412884	1.46084336473514	0.00315025338994658	0.00315025338994658	0.00831224754119239	3236	tags=42%, list=26%, signal=31%	5604/7408/56288/6494/5606/3845/2357/5216/109/7057/7094/5159/60/3690/84612/1969/3689/4804/5584/3688/4233/71/2773/1399/5894/1435/1945/285/2252/5331/5228/8503/6714/1942/3684/5605/1398/7409/5906/5291/5594/998/9564/4803/2247/23094/5908/7010/5600/4893/2771/50855/3791/54518/3265/1944/5879/9002/25865/2889/2250/115/3397/91860/387/1432/3937
hsa05225	hsa05225	Hepatocellular carcinoma	125	0.390280581759207	1.4919360904796	0.00340377251453694	0.00340377251453694	0.00886300876361421	2682	tags=37%, list=21%, signal=29%	5604/2002/7296/598/1026/8312/6464/3845/6199/581/4609/60/1855/7048/6597/7040/4616/7855/369/4257/2885/6602/578/8313/6598/8289/1728/4233/71/3162/5894/6603/1871/7157/55274/2950/8503/8325/5605/5291/5594/4088/4893/9817/6599/3265
hsa00982	hsa00982	Drug metabolism - cytochrome P450	43	-0.479776375937094	-1.6759922910269	0.00352494577006508	0.00352494577006508	0.00893166983392547	2600	tags=33%, list=21%, signal=26%	4258/2326/1577/2327/2328/27306/2946/4259/2949/128/373156/4129/2941/2329
hsa04723	hsa04723	Retrograde endocannabinoid signaling	109	-0.357990197287917	-1.47415986088386	0.00357723577235772	0.00357723577235772	0.00893166983392547	2871	tags=36%, list=23%, signal=28%	3709/112/10681/4723/2890/5578/4694/4717/4701/108/4710/776/2565/4718/3708/4714/23236/2557/4720/5567/222236/5599/4540/4698/2568/4722/2560/4702/2564/5602/4705/2788/4704/2911/111/4719/2784/4711/5332
hsa05146	hsa05146	Amoebiasis	85	0.431988390657174	1.56466062174663	0.00358690778657899	0.00358690778657899	0.00893166983392547	2237	tags=33%, list=18%, signal=27%	5970/7850/5878/1284/3586/3554/384/1282/7097/5052/7040/2769/929/3911/3689/7414/3918/2335/284217/3315/5331/2767/87/8503/836/3684/7099/5291
hsa04370	hsa04370	VEGF signaling pathway	47	0.500887338587762	1.6467047145729	0.00361067503924647	0.00361067503924647	0.00893166983392547	2747	tags=47%, list=22%, signal=37%	5604/8877/3845/5533/4846/9261/5894/3315/8503/6714/5605/5829/5291/5594/998/5530/5600/4893/9047/3791/3265/5879
hsa00520	hsa00520	Amino sugar and nucleotide sugar metabolism	42	0.518211586499612	1.67081246663282	0.00380288385358897	0.00380288385358897	0.00929099628947013	3155	tags=50%, list=25%, signal=38%	9945/64841/2584/5373/2582/54187/6675/51700/29925/140838/3099/7360/3101/29926/55276/10020/7358/5238/51167/55907/80896
hsa00630	hsa00630	Glyoxylate and dicarboxylate metabolism	24	-0.5692626428551	-1.72338015082127	0.00387997930677703	0.00387997930677703	0.00930378543963289	2481	tags=62%, list=20%, signal=50%	847/84532/125061/2653/48/9380/1431/50/5095/4190/1738/38/81888/5096/275
hsa05215	hsa05215	Prostate cancer	74	0.444300265701461	1.57738053302795	0.00390214618039922	0.00390214618039922	0.00930378543963289	2875	tags=45%, list=23%, signal=35%	1017/5604/5970/1026/7850/3845/1147/10488/5159/8517/369/2885/4193/3551/5894/90993/898/1871/7157/2950/4824/468/8503/5605/5291/5594/2078/3320/4893/3265/2033/7184/5328
hsa05222	hsa05222	Small cell lung cancer	73	0.440844483121095	1.56260333136947	0.00406381697772426	0.00406381697772426	0.00957390465930027	2237	tags=38%, list=18%, signal=32%	1017/3675/598/5970/1026/1284/1147/581/1282/4609/8517/4616/6256/3911/578/3688/3918/3551/2335/284217/898/1871/7157/7709/8503/1164/836/5291
hsa03040	hsa03040	Spliceosome	81	0.430669094039883	1.54878799870524	0.00419601378690244	0.00419601378690244	0.00976904757817535	3293	tags=48%, list=26%, signal=36%	6628/9343/9092/27339/9128/84844/10907/1665/10262/6637/5093/55660/10084/6632/9785/11157/8449/7307/51690/22827/10713/8683/4686/3310/6429/22985/9416/57819/151903/11338/84991/9879/23450/9716/22916/10915/55119/8175/6635
hsa04714	hsa04714	Thermogenesis	153	-0.330975336429439	-1.42375509163359	0.00435097897026831	0.00435097897026831	0.0099697121933342	2880	tags=42%, list=23%, signal=33%	55811/112/4723/148327/341947/4694/4717/6604/4701/108/4710/1327/53632/5565/29796/4718/4519/10818/1351/4217/4512/4714/4513/4878/23305/5592/7386/788/1352/4720/8110/5567/1329/25915/6390/27089/4540/285521/4698/1353/2778/7248/1386/5571/9167/5563/6391/7381/10891/4722/4702/9586/6389/4705/51780/6392/1376/4704/111/4719/7385/1355/4711/6595
hsa05169	hsa05169	Epstein-Barr virus infection	161	0.366294652358849	1.43930714098272	0.00438296123818655	0.00438296123818655	0.0099697121933342	2750	tags=34%, list=22%, signal=27%	1017/3654/11047/637/5970/1026/5606/6774/4615/1147/3716/8772/4793/581/896/4609/7097/79685/8517/4616/5709/8819/51135/578/7297/4193/3551/7874/5708/898/1871/57506/7157/5705/4067/8503/5717/836/10213/5291/5714/5971/23118/3718/5609/3454/29110/5600/2923/811/4791/5718/5879/960
hsa04742	hsa04742	Taste transduction	67	-0.408793079013344	-1.55423991176271	0.00468795780837972	0.00468795780837972	0.0105422974638204	2927	tags=28%, list=23%, signal=22%	50833/112/6335/259290/54429/23236/2557/50832/259295/5567/259296/50840/50838/5136/5024/2911/2784/5137/5332
hsa05230	hsa05230	Central carbon metabolism in cancer	56	0.473993673066016	1.60534782674001	0.00494666872777864	0.00494666872777864	0.0109990978216722	2682	tags=43%, list=21%, signal=34%	5604/3091/2539/3845/6513/4609/5159/6510/3939/8140/3099/4233/5894/3101/7157/8503/51548/9123/5605/5291/5594/2322/4893/3265
hsa04520	hsa04520	Adherens junction	65	0.449113125295163	1.5619577875233	0.00624238733252132	0.00624238733252132	0.0137259510937311	3462	tags=51%, list=28%, signal=37%	8936/56288/83605/5770/60/1459/7048/7414/4233/71/10163/87/7454/5777/6714/57154/5906/5594/998/4088/5908/8826/8976/2033/5879/81/7525/387/11235/5795/6615/54922/1495
hsa04650	hsa04650	Natural killer cell mediated cytotoxicity	94	0.408094298342567	1.50176585234741	0.00634499040873543	0.00634499040873543	0.013798244035191	3554	tags=38%, list=28%, signal=28%	5604/637/6464/3845/2207/5533/3384/2214/369/6452/2885/3689/5894/8795/8503/5777/836/5605/7409/5291/5594/7462/2185/3454/5530/4277/4893/8797/3265/5879/3459/7305/3937/6850/6654/3383
hsa04012	hsa04012	ErbB signaling pathway	61	0.454491380608035	1.56392941545721	0.00673297628156083	0.00673297628156083	0.0144828322761263	2748	tags=46%, list=22%, signal=36%	5604/2002/1026/6464/3845/6199/25/4609/1978/374/369/2885/27/1399/5894/5062/8503/6714/5605/1398/5291/5594/867/5609/8440/4893/3265/2069
hsa00600	hsa00600	Sphingolipid metabolism	35	0.527278412204992	1.64125550491652	0.00704450848543068	0.00704450848543068	0.0149900123968417	2228	tags=43%, list=18%, signal=35%	55627/6610/8877/4758/9334/8879/166929/259230/55331/7357/8560/81537/2717/64781/130367
hsa05162	hsa05162	Measles	108	0.390447879091059	1.4649728272109	0.00780459603989016	0.00780459603989016	0.0164307285050319	2510	tags=32%, list=20%, signal=26%	1017/3654/637/598/5970/6774/4615/1147/3716/8772/4793/581/896/7097/1459/4478/8517/51135/9367/578/7297/3551/898/57506/7157/1965/8503/836/7099/5291/23118/3718/3454/29110/3310
hsa01523	hsa01523	Antifolate resistance	27	0.562884015067066	1.65181892537508	0.00802883827625758	0.00802883827625758	0.0166950838306337	3404	tags=63%, list=27%, signal=46%	5970/6472/1147/8517/4363/8714/3551/1244/2618/8836/471/6573/6470/4524/10257/239/2356
hsa04630	hsa04630	JAK-STAT signaling pathway	124	0.380811241064534	1.45416372931536	0.00809889173060529	0.00809889173060529	0.0166950838306337	3315	tags=35%, list=26%, signal=26%	598/1026/3601/23529/9180/6774/3586/3716/896/3566/4609/5159/3570/3597/5292/2885/9021/316/7297/5894/9466/3563/51588/8503/5777/3572/11009/8651/5291/9306/3718/6778/3454/3588/3265/2033/3459/3976/3559/53833/3587/5771/5155
hsa04621	hsa04621	NOD-like receptor signaling pathway	141	0.366870756956513	1.4229571516432	0.00861709520500347	0.00861709520500347	0.0175801833807993	3254	tags=38%, list=26%, signal=29%	598/5970/10135/4615/1147/3716/8772/4793/24145/5580/643246/3710/8767/6347/8517/51135/55072/5585/7297/51393/4210/3551/64127/10010/57506/1536/5331/1535/148022/29108/58484/7099/84674/64170/5594/23118/56919/3320/3428/91662/3454/29110/5600/55054/8737/81858/3606/11035/9051/387/1432/331/10392/7295
hsa05134	hsa05134	Legionellosis	46	0.480719594583701	1.57415080259078	0.00926653054813884	0.00926653054813884	0.0185590412478266	3011	tags=41%, list=24%, signal=32%	5970/4615/7097/929/3689/3297/29108/58484/5861/836/3684/1378/23786/7099/3310/718/4791/840/3606
hsa05219	hsa05219	Bladder cancer	33	0.529655185830071	1.63045869371599	0.00928445653913879	0.00928445653913879	0.0185590412478266	3193	tags=55%, list=25%, signal=41%	5604/1026/3845/7057/4609/369/4193/5894/1871/7157/6714/5605/5594/4893/3265/1890/11186/1613
hsa04216	hsa04216	Ferroptosis	33	0.52842112070837	1.62665982180815	0.00960461021290219	0.00960461021290219	0.0190070181055328	2080	tags=48%, list=17%, signal=41%	6303/10162/643246/6520/2730/55240/3162/2182/23516/64116/7157/23657/1536/5093/2512/51703
hsa00260	hsa00260	Glycine, serine and threonine metabolism	29	-0.509459408663302	-1.62502804426621	0.0100801240630654	0.0100801240630654	0.0197505296910505	1331	tags=41%, list=11%, signal=37%	2653/2593/29958/211/9380/2628/1738/63826/501/4129/113675/275
hsa04931	hsa04931	Insulin resistance	81	0.413528605628502	1.48714674533721	0.0101903191967631	0.0101903191967631	0.0197706915272596	2299	tags=36%, list=18%, signal=29%	10999/5970/7132/6774/9945/6199/22877/6196/6513/5499/10488/5770/5580/4846/8660/6195/5581/200186/9021/5106/7376/3551/90993/8503/6720/5836/5291/6197/5501
hsa04530	hsa04530	Tight junction	140	0.362826484021929	1.40627793305682	0.0104253544620517	0.0104253544620517	0.0200303182306154	3196	tags=39%, list=25%, signal=29%	4771/113457/7408/10093/84790/56288/112714/10095/4627/1739/60/79778/81873/4478/4637/10096/7278/84612/3059/10094/5516/5581/4218/123720/5584/3688/71/23513/10376/87/153562/7454/10092/6714/50848/5906/998/7277/79861/5609/50855/51762/24146/8189/5879/9080/7430/23370/10109/81/6794/57826/387/1080
hsa05164	hsa05164	Influenza A	130	0.36640001813836	1.40829394385011	0.0109458321639068	0.0109458321639068	0.0208281016884057	3043	tags=36%, list=24%, signal=28%	5604/3838/637/5970/7132/4615/1147/3716/8772/4793/581/896/60/6347/8517/51135/578/9021/7297/71/3836/3551/5894/10898/11100/8795/57506/1965/148022/5371/29108/8480/8503/836/29107/5605/7099/5291/5594/3454/29110/8797/2033/3459/3606/8717/5611
hsa04390	hsa04390	Hippo signaling pathway	122	0.370103904620376	1.40917862669911	0.0127070245573958	0.0127070245573958	0.0239490788650667	2706	tags=34%, list=21%, signal=27%	4771/7004/5054/56288/8312/896/5499/8463/1739/4609/60/374/7005/9231/23286/1855/7048/7533/7040/7855/1453/84612/5516/353500/3689/8313/5584/71/23513/8325/7003/7532/25937/6788/4088/5501/26524/50855/7534/656/7159
hsa04910	hsa04910	Insulin signaling pathway	112	0.373203931965746	1.4077336481173	0.0144029958231312	0.0144029958231312	0.0267755157847362	2555	tags=38%, list=20%, signal=31%	5604/2002/5261/6464/3845/6199/5499/5770/9322/1978/8660/10211/369/3099/2885/9021/5584/5106/2872/5576/3551/1399/5894/3101/6009/2203/8503/10603/5605/6720/1398/8651/5836/1977/5291/5594/5501/6194/9470/867/4893/2194/2319
hsa01521	hsa01521	EGFR tyrosine kinase inhibitor resistance	63	0.42960899555017	1.48807183800206	0.0144772935080768	0.0144772935080768	0.0267755157847362	2682	tags=44%, list=21%, signal=35%	5604/598/6774/6464/3845/6199/3716/581/558/5159/1978/3570/369/2885/4233/5894/8503/6714/5605/1977/5291/5594/6194/9470/2247/4893/3791/3265
hsa05202	hsa05202	Transcriptional misregulation in cancer	121	0.367556161555093	1.3989036257633	0.0160068600828927	0.0160068600828927	0.0293303089238189	2388	tags=31%, list=19%, signal=25%	4298/7030/84444/604/598/5970/1026/7850/1051/5546/581/4609/4221/51274/7048/4616/6929/4211/6256/929/6688/578/4804/4193/4233/1025/2209/7157/5914/5371/7709/3684/5468/2078/7704/64332/2322
hsa04115	hsa04115	p53 signaling pathway	59	0.430597050412832	1.47134107993689	0.0174685871897027	0.0174685871897027	0.0317150593110972	1702	tags=34%, list=14%, signal=29%	1017/637/5054/598/1026/581/896/7057/9538/8493/4616/51246/55240/4193/83667/1111/8795/898/7157/25946
hsa04392	hsa04392	Hippo signaling pathway - multiple species	23	0.556398963362652	1.57405826944018	0.0186671033240544	0.0186671033240544	0.0335829227265284	2316	tags=43%, list=18%, signal=36%	4771/7004/8463/7005/23286/9770/7003/25937/6788/26524
hsa00532	hsa00532	Glycosaminoglycan biosynthesis - chondroitin sulfate / dermatan sulfate	16	0.61193985609463	1.58382028056595	0.0202346539704132	0.0202346539704132	0.0360750587618557	3503	tags=69%, list=28%, signal=50%	9469/64131/26229/54480/29940/22856/10090/11285/126792/56548/51363
hsa05210	hsa05210	Colorectal cancer	67	0.41120510367377	1.43759993109683	0.0213993018667476	0.0213993018667476	0.0376555042132103	2748	tags=42%, list=22%, signal=33%	5604/1026/8312/3845/6199/581/4609/374/7048/7040/4616/369/2885/578/8313/5894/7157/2956/8503/836/5605/5291/5594/4088/4893/3265/5879/2069
hsa00980	hsa00980	Metabolism of xenobiotics by cytochrome P450	43	-0.420664237089838	-1.4694971529105	0.0216919739696312	0.0216919739696312	0.0376555042132103	1120	tags=19%, list=9%, signal=17%	27306/2946/4259/2949/8574/128/373156/2941
hsa00310	hsa00310	Lysine degradation	43	-0.42043348998199	-1.46869108909968	0.0216919739696312	0.0216919739696312	0.0376555042132103	1823	tags=37%, list=14%, signal=32%	51166/64754/56950/1892/223/1738/217/38/2145/55217/6419/1743/3033/55526/501/1962
hsa05330	hsa05330	Allograft rejection	26	-0.497507910128976	-1.54812826171333	0.0229299363057325	0.0229299363057325	0.0394583800959058	2744	tags=42%, list=22%, signal=33%	3134/3133/3002/3118/3113/3109/3122/3117/3108/3111/3115
hsa03082	hsa03082	ATP-dependent chromatin remodeling	67	0.405711389515355	1.41839354716569	0.0248899681286993	0.0248899681286993	0.0424620145934254	1883	tags=30%, list=15%, signal=26%	9219/54815/8932/11177/53615/10847/10263/60/54107/6597/9275/6602/6598/8289/71/6603/10856/54617/55274/54108
hsa05320	hsa05320	Autoimmune thyroid disease	33	-0.454062969812265	-1.48785865863359	0.0255659121171771	0.0255659121171771	0.0432423884663004	2744	tags=39%, list=22%, signal=31%	3441/3445/3134/3133/3002/3118/3113/3109/3122/3117/3108/3111/3115
hsa00512	hsa00512	Mucin type O-glycan biosynthesis	21	0.552710684417785	1.52684264116094	0.0266001662510391	0.0266001662510391	0.0446104483068273	2393	tags=38%, list=19%, signal=31%	256435/2590/6483/9334/6482/11226/2589/79623
hsa03410	hsa03410	Base excision repair	39	0.463674105490789	1.47153932855725	0.0275464445868033	0.0275464445868033	0.0458092134658914	3453	tags=49%, list=27%, signal=35%	5428/54107/57804/5425/55775/5424/56655/5982/11284/3980/2237/6996/10714/8930/54840/5427/4968/328/55247
hsa00533	hsa00533	Glycosaminoglycan biosynthesis - keratan sulfate	11	0.669908100061516	1.57606272548026	0.0281665802661137	0.0281665802661137	0.0463096113081733	2575	tags=64%, list=20%, signal=51%	8703/9435/6483/6482/8534/8704/93010
hsa03083	hsa03083	Polycomb repressive complex	67	0.402279436546329	1.40639521517097	0.0283806343906511	0.0283806343906511	0.0463096113081733	3145	tags=42%, list=25%, signal=32%	11091/3607/3054/64319/8314/1912/23466/171023/2146/63035/7874/7703/57666/57713/7322/22992/54881/7528/7323/10389/2033/84108/6322/10336/4149/84333/1876/114785
hsa04020	hsa04020	Calcium signaling pathway	183	-0.283775361198117	-1.25090638566552	0.0285493827160494	0.0285493827160494	0.0463096113081733	2748	tags=31%, list=22%, signal=25%	7416/5578/7423/2263/116443/3356/5027/108/291/340156/818/2149/776/1129/4842/84812/816/89869/5260/3708/2254/23236/4915/91807/5567/7422/1909/3270/10800/8817/805/6262/815/3360/2778/56034/3357/9630/57105/401152/845/5350/6263/5136/5024/9127/80310/5255/5257/6546/2911/51196/5137/53373/7419/2246/5332
hsa04150	hsa04150	mTOR signaling pathway	113	0.355530049858886	1.34256918803941	0.0317139974052184	0.0317139974052184	0.0510246599245277	2351	tags=33%, list=19%, signal=27%	5604/6249/7132/3845/6199/1147/6196/1978/6396/1855/8140/6520/81929/7855/6195/54468/84335/2885/79109/83667/3551/5894/6009/23175/9296/6446/8503/8325/64223/5605/1977/5291/5594/6197/9663/6194/9470
hsa04911	hsa04911	Insulin secretion	76	-0.349237223311431	-1.35412575716912	0.0328750747160789	0.0328750747160789	0.052466163383895	2871	tags=43%, list=23%, signal=34%	3778/11069/116/107/112/5578/148327/6844/108/818/480/776/3781/54795/816/1388/2740/23236/5567/23439/6262/815/2778/1386/27445/5864/9586/478/111/10242/482/3782/5332
hsa03015	hsa03015	mRNA surveillance pathway	63	0.402640173653934	1.39465772241426	0.0359646449253276	0.0359646449253276	0.0569377115449398	3752	tags=48%, list=30%, signal=34%	26528/5499/29101/2935/10921/5516/2107/5526/10898/26986/10914/8761/29107/5501/5976/4686/51692/22985/10978/8189/5529/22916/5525/5042/55012/22794/23381/29894/340529/1477
hsa04014	hsa04014	Ras signaling pathway	173	0.322958897758438	1.28089420804295	0.0367097212780421	0.0367097212780421	0.0572409651801044	3143	tags=33%, list=25%, signal=25%	5604/2783/2002/598/5970/5878/6464/3845/1147/25/5159/5320/8517/382/1969/2885/4804/57186/55970/4233/27/3551/5894/1435/2782/1945/285/2114/2252/57148/5228/5062/8503/1942/5605/5906/5291/5594/998/4803/2247/2322/5908/7010/29110/4893/3791/3265/1944/5879/11186/2250/6789/2793/5868/91860/387
hsa05213	hsa05213	Endometrial cancer	47	0.43282088760518	1.42293114893779	0.036734693877551	0.036734693877551	0.0572409651801044	2682	tags=43%, list=21%, signal=34%	5604/2002/1026/8312/3845/581/4609/4616/369/2885/578/8313/5894/7157/8503/5605/5291/5594/4893/3265
hsa04110	hsa04110	Cell cycle	115	0.348132912839155	1.3183986658547	0.0376004592422503	0.0376004592422503	0.058132288960058	2952	tags=33%, list=23%, signal=26%	1017/1874/1026/896/10459/25/4609/7533/26271/7040/4616/5516/8243/4193/1111/5526/246184/23244/994/898/1871/7157/8317/7709/9319/7532/4088/1875/11200/7534/2033/10926/990/9232/51529/9133/4998/5529
hsa04340	hsa04340	Hedgehog signaling pathway	40	-0.411583275622768	-1.41631181734324	0.0378969842540699	0.0378969842540699	0.0581365405121595	1983	tags=30%, list=16%, signal=25%	50937/5567/6608/2121/57467/84455/91653/11127/595/57758/55733/894
hsa03020	hsa03020	RNA polymerase	24	0.516490864773815	1.47680588453005	0.0394393741851369	0.0394393741851369	0.0600372659660383	3400	tags=42%, list=27%, signal=30%	171568/55718/661/5433/84172/5437/25885/5434/9533/5439
hsa00100	hsa00100	Steroid biosynthesis	14	0.605675034182936	1.51718686179314	0.0402338376891334	0.0402338376891334	0.0607791200125117	2805	tags=64%, list=22%, signal=50%	50814/1718/120227/3930/6646/6713/1595/4047/51478
hsa04540	hsa04540	Gap junction	76	0.381726551078041	1.35931916816431	0.0407151442307692	0.0407151442307692	0.0610402481290639	2754	tags=41%, list=22%, signal=32%	113457/5604/84790/3845/112714/7280/109/84617/5159/3710/347688/5598/7278/1453/2885/203068/2773/5894/10381/5331/10376/2767/6714/5605/5594/7277/79861/4893/2771/3265/81027
hsa04360	hsa04360	Axon guidance	137	0.334759302962768	1.29460966229848	0.0413533834586466	0.0413533834586466	0.0615309544141319	3172	tags=36%, list=25%, signal=28%	6405/10501/1947/56288/1072/10509/3845/2242/2050/25/5533/5364/5361/29984/3984/84612/1969/56963/57522/64101/3688/4233/2773/5894/1945/55558/85464/5062/4776/7223/8503/6714/1942/5362/5291/5594/998/5530/8440/4893/2771/50855/3265/1944/5879/3985/1073/387/8482/22885
hsa00350	hsa00350	Tyrosine metabolism	28	-0.456409608747917	-1.44528409569744	0.0418270464459841	0.0418270464459841	0.0617712861888846	1490	tags=25%, list=12%, signal=22%	2954/2806/7306/2805/220074/128/4129
hsa04611	hsa04611	Platelet activation	104	0.352502289464044	1.31799032303102	0.0426115845731619	0.0426115845731619	0.0624637653002296	3550	tags=39%, list=28%, signal=29%	7408/109/2207/7094/5499/60/3710/4846/83706/23533/6916/3690/10672/8673/5584/3688/71/2773/2212/9138/84876/5331/4067/8503/6714/5906/5291/5594/5501/5908/5600/2771/54518/9002/115/387/1432/3937/64805/6850/10235
hsa04142	hsa04142	Lysosome	104	0.35084946392777	1.3118104821404	0.0444893832153691	0.0444893832153691	0.0647368734093605	3648	tags=43%, list=29%, signal=31%	967/162/8943/6556/527/4864/1212/7805/1075/8907/57192/4758/23545/4668/968/53/23163/26088/6272/4669/8763/4125/10312/8692/1211/2519/2717/2588/164/9114/1201/533/950/26503/1497/4074/26985/8905/9179/1213/9516/2799/23431/3916/8906
hsa00053	hsa00053	Ascorbate and aldarate metabolism	17	-0.534717406565673	-1.48916688289976	0.0449574726609964	0.0449574726609964	0.0649404906666716	883	tags=24%, list=7%, signal=22%	223/217/9104/501
hsa04061	hsa04061	Viral protein interaction with cytokine and cytokine receptor	72	0.380026906795701	1.34375972545903	0.0458937198067633	0.0458937198067633	0.0658125043758314	3111	tags=29%, list=25%, signal=22%	4055/7132/1230/3586/8809/6356/6347/3570/1435/8795/729230/7133/8793/3572/11009/8797/3588/3559/3606/53833/3587
hsa04215	hsa04215	Apoptosis - multiple species	24	0.507109700169615	1.44998225600896	0.0472620599739244	0.0472620599739244	0.0672871433176659	1241	tags=33%, list=10%, signal=30%	637/598/7132/8772/581/578/27429/4804
hsa00510	hsa00510	N-Glycan biosynthesis	34	0.45639871463398	1.41310391667126	0.0485855841457568	0.0485855841457568	0.068677367063175	3553	tags=59%, list=28%, signal=42%	10195/6185/6184/8703/7841/8818/4245/58505/4247/1798/57171/8704/56052/84061/1603/29880/23193/199857/4122/79053
