# Supplementary material for: SGPP2 Ameliorates Chronic Heart Failure by Attenuating ERS via the SIRT1/AMPK Pathway
Source: Curr Issues Mol Biol. 2026 Jan 19;48(1):100. doi: 10.3390/cimb48010100 (PMC12840272; doi:10.3390/cimb48010100)
Supplement: Supplementary file 1 [file cimb-48-00100-s001.zip › Supplementary File 2/g9_CTSK_ungGSEA.csv]

	ID	Description	setSize	enrichmentScore	NES	pvalue	p.adjust	qvalue	rank	leading_edge	core_enrichment
hsa04060	hsa04060	Cytokine-cytokine receptor interaction	194	0.44575856477039	1.86087948250935	0.000151377535573721	0.000151377535573721	0.00181592110814008	2427	tags=34%, list=22%, signal=27%	90865/7852/652/3603/9547/10673/6352/1436/6387/58191/146433/3953/654/60401/7046/3624/56477/920/944/2690/3561/7043/1438/8742/8764/3460/3574/3560/3595/3575/4283/1524/6357/3606/2662/3627/1439/939/6355/388372/1233/8743/355/3588/6373/2660/3587/3952/1271/130399/6376/959/27242/3604/6366/2920/3557/6351/9518/7042/6349/7040/6348/3553/1441
hsa05169	hsa05169	Epstein-Barr virus infection	157	0.415727447364626	1.6906309028149	0.000155884645362432	0.000155884645362432	0.00181592110814008	1495	tags=32%, list=14%, signal=28%	5602/3115/953/7431/3109/4938/3108/1643/3122/7188/3133/6773/3111/5336/317/841/3683/4939/567/3113/5610/3117/4940/3105/6772/917/7128/9541/3118/3134/29760/3135/916/3106/1027/3126/960/3125/6850/6502/915/595/3627/10018/51426/7187/10379/4792/919/355/3107
hsa04514	hsa04514	Cell adhesion molecules	108	0.570084348218511	2.2132012248843	0.000161134386077989	0.000161134386077989	0.00181592110814008	2106	tags=52%, list=19%, signal=42%	6383/3115/3109/3108/3122/3133/8516/3111/9076/7412/3683/139065/3113/920/3117/5792/3105/1462/6403/3676/3118/3134/3135/914/5802/5788/80380/3106/940/6402/3126/10666/3125/5010/4756/54413/3695/1493/214/58494/942/23308/3107/9672/933/83700/26047/925/29851/84628/57689/3119/959/6614/941/1366
hsa04145	hsa04145	Phagosome	105	0.496425671577555	1.91922286660231	0.00016134236850597	0.00016134236850597	0.00181592110814008	2036	tags=42%, list=18%, signal=34%	7059/22925/9902/3115/3109/1311/3108/81035/3122/3133/79659/7060/3111/4973/8417/3113/3117/3105/7058/2213/3118/10333/3134/1520/3135/3106/949/653361/3126/3125/4688/9341/7846/1783/3107/245972/534/3916/715/78989/3693/3119/8411/5289
hsa04659	hsa04659	Th17 cell differentiation	77	0.521025645350054	1.92167844420368	0.000166389351081531	0.000166389351081531	0.00181592110814008	2390	tags=51%, list=22%, signal=40%	5602/3115/3109/3108/3122/6095/3111/7046/3113/920/3117/6772/917/3118/3561/916/3460/3560/3126/3125/861/915/4773/6258/5588/4792/919/6776/4790/196/3119/6778/3725/6777/6257/5599/7040/2353/3553
hsa04061	hsa04061	Viral protein interaction with cytokine and cytokine receptor	75	0.527125723282531	1.93674257969195	0.000166694449074846	0.000166694449074846	0.00181592110814008	2370	tags=37%, list=22%, signal=29%	7852/9547/6352/1436/6387/146433/56477/3561/8764/3560/4283/1524/6357/3606/3627/6355/388372/1233/8743/3588/6373/3587/6376/6366/2920/6351/6349/6348
hsa04640	hsa04640	Hematopoietic cell lineage	73	0.603743505481051	2.20748563049602	0.000167140230653518	0.000167140230653518	0.00181592110814008	1684	tags=41%, list=15%, signal=35%	3115/3109/4311/3108/3122/1436/3111/3113/920/3117/3815/917/3676/3118/911/1438/914/916/3574/3126/951/960/3125/915/3575/928/2323/933/913/925
hsa04512	hsa04512	ECM-receptor interaction	68	0.554972132158252	2.00679370081487	0.000168095478231636	0.000168095478231636	0.00181592110814008	1831	tags=38%, list=17%, signal=32%	7059/1278/158326/1311/1277/7148/7060/8516/3910/375790/1292/7058/3676/961/960/3912/1287/3909/3695/3691/1285/1291/2335/1286/3693/22801
hsa04658	hsa04658	Th1 and Th2 cell differentiation	66	0.590562920470864	2.12757974719894	0.00016849199663016	0.00016849199663016	0.00181592110814008	2375	tags=59%, list=22%, signal=47%	5602/3115/3109/4853/3108/3122/3111/55534/84441/3113/920/3117/6772/917/3118/3561/916/3460/3560/3126/4094/3125/3595/915/4773/6775/5588/4792/919/6776/4790/3119/182/6778/3725/6777/5599/2353/864
hsa05323	hsa05323	Rheumatoid arthritis	63	0.603117888007399	2.15938353921028	0.000169176112332939	0.000169176112332939	0.00181592110814008	2491	tags=56%, list=23%, signal=43%	3115/3109/3108/3122/10673/6352/6387/3111/284/3683/3113/54/3117/3118/7043/940/3126/3125/3606/1493/942/245972/534/3119/941/2920/3725/7042/6349/7040/2353/6348/3553/3569/8992
hsa04612	hsa04612	Antigen processing and presentation	63	0.584563349287104	2.0929514762804	0.000169176112332939	0.000169176112332939	0.00181592110814008	1960	tags=46%, list=18%, signal=38%	3115/3109/972/3108/3122/3133/3111/567/3113/920/3117/3105/3118/3134/1520/5993/3135/3106/8302/4261/3126/3125/3306/5641/3107/3824/925/6892/3119
hsa04610	hsa04610	Complement and coagulation cascades	60	0.587380585355427	2.08406736515292	0.000170910955392241	0.000170910955392241	0.00181592110814008	1861	tags=38%, list=17%, signal=32%	3075/3078/2149/716/5327/1191/2151/717/5270/629/3426/2159/3687/710/2152/3080/4179/727/10878/623/715/5627/712
hsa05416	hsa05416	Viral myocarditis	55	0.542639312325843	1.89490796032168	0.000171821305841924	0.000171821305841924	0.00181592110814008	2062	tags=55%, list=19%, signal=45%	3115/6641/3109/8910/3108/3122/3133/3111/841/3683/3113/3117/8082/3105/3118/3134/2534/3135/3106/940/3126/3125/595/6645/942/3107/5551/3119/959/941
hsa05150	hsa05150	Staphylococcus aureus infection	54	0.613273720085217	2.13523169177579	0.000172057811424639	0.000172057811424639	0.00181592110814008	1960	tags=43%, list=18%, signal=35%	3075/3115/3109/3108/716/3122/3111/717/3683/629/3426/3113/3117/6403/2213/3118/3126/3125/727/2359/715/712/3119
hsa05140	hsa05140	Leishmaniasis	48	0.558767615983136	1.90513069294981	0.000172294968986906	0.000172294968986906	0.00181592110814008	2390	tags=58%, list=22%, signal=46%	3115/3109/3108/3122/3111/1915/3113/3117/6772/3676/3118/7043/3460/653361/5743/3126/3125/4688/4792/4790/3119/5579/3725/7042/51135/7040/2353/3553
hsa05321	hsa05321	Inflammatory bowel disease	47	0.64028380653956	2.17453984169337	0.000172592336900242	0.000172592336900242	0.00181592110814008	2474	tags=60%, list=22%, signal=46%	3115/3109/3108/3122/6095/3111/3113/3117/7100/6772/3118/3561/7043/3460/3126/4094/3125/3595/3606/6775/4790/3119/6778/3725/7042/7040/3553/3569
hsa05322	hsa05322	Systemic lupus erythematosus	38	0.680126542428999	2.21850680408943	0.000175808720112518	0.000175808720112518	0.00181592110814008	2312	tags=63%, list=21%, signal=50%	3115/3109/3108/716/3122/3111/717/3113/3117/3118/940/3126/3125/727/1511/942/715/712/3119/959/941/87/730/6737
hsa05144	hsa05144	Malaria	38	0.672485663722529	2.19358299897077	0.000175808720112518	0.000175808720112518	0.00181592110814008	2474	tags=61%, list=22%, signal=47%	7059/6383/1311/22914/7060/7412/3683/4035/7058/6403/3082/7043/3820/975/3043/3606/3039/3040/959/7042/7040/3553/3569
hsa05332	hsa05332	Graft-versus-host disease	36	0.720512445103308	2.32932743906702	0.000176025347650062	0.000176025347650062	0.00181592110814008	2062	tags=64%, list=19%, signal=52%	3115/3109/3108/3122/3133/3111/3113/3117/3105/3118/3134/3135/3106/940/3126/3125/942/355/3107/3824/5551/3119/941
hsa04672	hsa04672	Intestinal immune network for IgA production	36	0.656848184515928	2.12350877475119	0.000176025347650062	0.000176025347650062	0.00181592110814008	2062	tags=64%, list=19%, signal=52%	3115/3109/7852/3108/3122/10673/6387/3111/56477/3113/3117/3676/3118/940/3126/3125/3695/942/23308/29851/3119/959/941
hsa05320	hsa05320	Autoimmune thyroid disease	35	0.699798799899748	2.24853093108478	0.00017636684303351	0.00017636684303351	0.00181592110814008	2062	tags=69%, list=19%, signal=56%	3115/3109/3108/3122/3133/3111/3113/3117/3105/3118/3134/3135/3106/940/3126/3125/1493/942/355/3107/5551/3119/959/941
hsa05330	hsa05330	Allograft rejection	27	0.785073989841602	2.38737011309673	0.000178030977390066	0.000178030977390066	0.00181592110814008	2062	tags=85%, list=19%, signal=69%	3115/3109/3108/3122/3133/3111/3113/3117/3105/3118/3134/3135/3106/940/3126/3125/942/355/3107/5551/3119/959/941
hsa04940	hsa04940	Type I diabetes mellitus	33	0.704804527192887	2.22957018292625	0.000178316690442225	0.000178316690442225	0.00181592110814008	2062	tags=70%, list=19%, signal=57%	1363/3115/3109/3108/3122/3133/3111/3113/3117/3105/3118/3134/3135/3106/940/3126/3125/942/355/3107/5551/3119/941
hsa05310	hsa05310	Asthma	21	0.703913457505326	2.02129334474081	0.000180799132164166	0.000180799132164166	0.00181592110814008	1048	tags=57%, list=10%, signal=52%	3115/3109/3108/3122/3111/2206/2205/3113/3117/3118/3126/3125
hsa03050	hsa03050	Proteasome	33	-0.672810254681583	-2.2286779638005	0.000227583067819754	0.000227583067819754	0.00202565236620964	2490	tags=79%, list=23%, signal=61%	9491/5720/5683/5721/5704/10213/5691/9861/51371/5707/5694/5709/5693/5718/5688/5695/5684/5708/5717/5714/5705/5702/10197/11047/5713/23198
hsa00190	hsa00190	Oxidative phosphorylation	75	-0.661201848990386	-2.56500722575904	0.00024981264051961	0.00024981264051961	0.00202565236620964	2615	tags=69%, list=24%, signal=53%	1351/1349/9296/4514/23545/6390/4707/4697/4725/7386/1347/4712/1340/4717/10975/4714/4713/1327/1352/126328/1345/51079/4720/374291/4700/4708/7388/4694/4701/4731/4709/4728/4696/527/1346/55967/4695/1350/10063/4723/1537/54205/4715/4710/4706/7384/54539/9377/1339/4729/4716/4726
hsa03010	hsa03010	Ribosome	91	-0.454594672478343	-1.82094966165003	0.000253871541000254	0.000253871541000254	0.00202565236620964	2743	tags=32%, list=25%, signal=24%	10573/51023/51081/140801/6124/6137/6123/64981/64928/51021/79590/29074/29093/51069/51373/55168/64979/64983/29088/64969/11222/64960/51264/9553/51116/6182/51073/6183/55052
hsa04932	hsa04932	Non-alcoholic fatty liver disease	111	-0.491746121172499	-2.02494733458584	0.000263713080168776	0.000263713080168776	0.00202565236620964	2769	tags=54%, list=25%, signal=41%	51094/207/1351/79602/1349/4514/5970/3570/6390/6256/4707/4697/4725/7386/1347/4712/1340/4717/10975/4714/4713/1327/126328/1345/51079/4720/374291/3643/1965/4700/4708/7388/4694/4701/8503/4731/4709/4728/4696/1346/55967/4695/1350/4723/1537/54205/4715/5291/637/4710/5465/4706/7384/54539/9377/1339/4729/4716/2931/4726
hsa04141	hsa04141	Protein processing in endoplasmic reticulum	124	-0.410860521535343	-1.72186958339559	0.000268024658268561	0.000268024658268561	0.00202565236620964	2742	tags=44%, list=25%, signal=33%	10294/7841/84447/10277/3312/10484/23480/10113/7991/10808/9632/56886/51726/7322/6400/51128/1409/9532/5887/3304/7323/3303/8720/578/6184/5609/118424/10273/823/10525/80331/29927/1965/54788/9373/56893/84061/573/6185/7415/165324/23640/3320/3300/8454/79139/7326/10130/55768/55666/6048/5886/1410/6747
hsa05415	hsa05415	Diabetic cardiomyopathy	132	-0.43693708111816	-1.84709856579651	0.00027027027027027	0.00027027027027027	0.00202565236620964	1960	tags=48%, list=18%, signal=40%	817/4697/4725/6517/7386/1347/6262/4712/1340/4717/10975/7416/4714/4713/1327/5164/126328/1345/51079/4846/5161/4720/374291/3643/4700/4708/7388/4694/4701/8503/4731/4709/4728/2475/9882/4696/291/1346/55967/5499/4695/10105/1350/4723/1537/7417/5590/4715/5291/4710/6513/5465/4706/7384/54539/9377/1339/4729/5160/4716/4726/488/5501
hsa04714	hsa04714	Thermogenesis	141	-0.485388998255832	-2.06973329945312	0.000275938189845475	0.000275938189845475	0.00202565236620964	2130	tags=43%, list=19%, signal=35%	84699/4707/4697/4725/7386/1347/4712/1340/4717/10975/4714/4713/1327/1352/126328/6597/1345/51079/5566/4720/374291/5606/4700/4708/90993/7388/4694/3845/4701/3265/6199/4731/4709/63976/8289/91942/4728/2475/4696/1346/29078/55967/4695/1350/10063/4723/1537/4715/6009/84335/4710/4706/7384/54539/9377/1339/6196/4729/115/4716/4726
hsa05208	hsa05208	Chemical carcinogenesis - reactive oxygen species	151	-0.420106933774899	-1.80791624706369	0.000279485746226942	0.000279485746226942	0.00202565236620964	2726	tags=46%, list=25%, signal=35%	1544/207/1351/2940/1349/4514/5970/3091/6390/1950/4707/4697/4725/4233/7386/1347/4712/1340/4717/10975/7416/4714/4713/1327/126328/1345/5609/51079/1836/5770/1147/4720/374291/4700/4708/7388/4694/3845/4701/3265/8503/4731/4709/4728/4696/291/1346/55967/4695/10105/1350/4723/5605/1537/7417/4715/5604/5291/4710/4706/9817/7384/54539/9377/1339/4729/4716/4726/369/5894
hsa05012	hsa05012	Parkinson disease	169	-0.517476311965941	-2.2608802148866	0.000282965478211658	0.000282965478211658	0.00202565236620964	2255	tags=57%, list=20%, signal=46%	6390/7054/9927/10131/4707/283375/7280/817/4697/4725/7386/1347/147700/135/5704/4712/1340/10213/5691/4717/10975/84790/7416/4714/4713/11315/1327/126328/9861/1345/118424/27173/51079/65018/5566/7332/5707/4720/374291/29985/1965/4700/4708/7388/4694/4701/4731/7922/4709/5694/4728/5709/4696/291/5693/1346/79861/55967/4695/5718/5688/10105/1350/5695/5684/4723/347688/1537/5708/7417/5717/54205/4715/5714/7326/59…
hsa05020	hsa05020	Prion disease	177	-0.51741083285471	-2.26932887976989	0.000289939112786315	0.000289939112786315	0.00202565236620964	2130	tags=52%, list=19%, signal=43%	84699/4707/7280/2902/3304/4697/4725/859/7386/1347/147700/5704/6262/4712/1340/10213/5691/4717/10975/84790/7416/3303/4714/4713/1327/126328/9861/1345/51079/5566/5707/775/4720/374291/1965/4700/4708/90993/7388/4694/4701/8503/4731/1457/4709/5694/4728/5709/4696/291/5693/1346/79861/55967/4695/5718/5688/10105/1350/5695/5684/4684/4723/347688/1537/5708/7417/5717/54205/4715/5714/5291/5705/5702/4710/7277/4706…
hsa05016	hsa05016	Huntington disease	196	-0.533717699720571	-2.36806155186136	0.000294117647058824	0.000294117647058824	0.00202565236620964	2152	tags=51%, list=20%, signal=41%	2877/10540/84699/4707/7280/2902/4697/4725/7386/1347/147700/5704/4712/1340/10213/8408/5691/4717/10975/84790/7416/4714/4713/5441/1327/10121/5431/126328/55567/9861/1345/5609/51079/4294/5438/6507/5433/5707/4720/374291/7052/4700/4708/90993/7388/4694/4701/4731/4709/5694/4728/2475/6874/5709/4696/291/5693/1346/79861/23130/55967/4695/5718/5688/10105/1350/5695/5684/4723/347688/1537/5708/2878/7417/160/5717/…
hsa04142	hsa04142	Lysosome	91	0.471846932238448	1.78308494550319	0.00032986970146792	0.00032986970146792	0.0021137921708461	2147	tags=37%, list=19%, signal=30%	10577/3073/1519/3423/3425/23312/84572/4126/54/8722/2990/1520/10947/135112/5538/3988/2517/6448/58511/1511/1777/5641/1522/245972/3916/20/175/1657/1521/2720/5476/22901/2760/4125
hsa04933	hsa04933	AGE-RAGE signaling pathway in diabetic complications	79	0.48268278420916	1.78637470221989	0.00033195020746888	0.00033195020746888	0.0021137921708461	2390	tags=46%, list=22%, signal=36%	5602/1278/1281/4313/1277/50507/5336/7412/7046/6772/7043/5330/51196/1027/23236/2152/1958/595/1287/1285/6776/7424/10000/5333/84812/2335/1286/4790/5332/5579/3725/6777/5599/7042/7040/3553
hsa05142	hsa05142	Chagas disease	76	0.487439867298118	1.79395343603131	0.000333222259246918	0.000333222259246918	0.0021137921708461	2390	tags=46%, list=22%, signal=36%	5602/9630/6352/841/7046/5521/917/10333/7043/5330/916/3460/1636/23236/915/2776/2771/4792/919/355/5519/10000/2774/4790/712/5332/3725/5599/7042/6349/51135/7040/2353/6348/3553
hsa00020	hsa00020	Citrate cycle (TCA cycle)	19	-0.683745886566057	-1.98014493832135	0.000443164192333259	0.000443164192333259	0.00267046985109507	2502	tags=68%, list=23%, signal=53%	8803/6390/8802/50/2271/5161/3420/3419/3418/1737/4191/5160/4967
hsa05171	hsa05171	Coronavirus disease - COVID-19	153	0.403187593502995	1.63434869787853	0.000470145745181006	0.000470145745181006	0.00267046985109507	2694	tags=32%, list=24%, signal=25%	5602/4938/716/7098/6773/4600/51284/5336/4599/834/717/4939/629/64135/114548/5610/4940/6772/6403/1636/6850/51065/3627/727/7187/10379/4792/103/715/6122/4790/712/5579/3725/5599/6205/730/6138/6135/51135/2353/3553/3569/6192/6136/6165/6203/5335/4312
hsa03008	hsa03008	Ribosome biogenesis in eukaryotes	47	-0.565475419993184	-2.01260817360551	0.000475285171102662	0.000475285171102662	0.00267046985109507	3283	tags=60%, list=30%, signal=42%	1459/28987/2091/22803/23160/728343/25996/56001/10940/29889/23560/54433/10436/55651/55226/9790/55131/5901/10607/57455/84135/23195/1457/55341/10248/65083/6949/92856
hsa05152	hsa05152	Tuberculosis	123	0.430666022565767	1.70191860068231	0.000479692996482251	0.000479692996482251	0.00267046985109507	2390	tags=37%, list=22%, signal=30%	5602/22925/9902/3115/3109/972/3108/3122/4046/3111/317/841/3113/3117/6772/2213/3118/10333/1520/7043/5993/3687/3460/818/7096/4261/3126/3125/6850/3606/8844/26253/245972/3588/3916/3587/10000/4790/3119/8411/5289/5599/7042/51135/7040/3553
hsa05164	hsa05164	Influenza A	123	0.42819806442903	1.69216565143966	0.000479692996482251	0.000479692996482251	0.00267046985109507	1591	tags=33%, list=14%, signal=29%	3115/3109/90865/4938/3108/3122/7098/6352/6773/4600/3111/51284/317/841/4599/834/3841/4939/64135/3113/114548/5610/3117/4940/6772/6041/3118/3460/4261/3126/91543/3125/3606/3627/8743/7187/10379/4792/355/103/10000
hsa04260	hsa04260	Cardiac muscle contraction	61	-0.499308043301703	-1.86849173561126	0.000487448208627833	0.000487448208627833	0.00267046985109507	3104	tags=62%, list=28%, signal=45%	845/10368/487/59284/782/4633/1351/1349/4514/779/3270/4625/7386/1347/783/6262/1340/10975/1327/55799/1345/7168/7134/10479/4634/775/7388/7139/1346/1350/1537/7384/9377/1339/476/488/4624/481
hsa04380	hsa04380	Osteoclast differentiation	94	0.445186801474652	1.69592064653083	0.000816459830176355	0.000816459830176355	0.00437355090316691	2390	tags=39%, list=22%, signal=31%	5602/6773/1436/5336/9846/3708/7046/54/3709/6772/2213/29760/2534/3460/653361/6850/4688/4773/10379/4792/814/7305/10000/3937/489/695/4790/11006/3725/54209/5599/7006/7042/5608/7040/2353/3553
hsa04062	hsa04062	Chemokine signaling pathway	141	0.392452184202753	1.57674664520213	0.000940733772342427	0.000940733772342427	0.00491027227888631	2408	tags=37%, list=22%, signal=29%	7852/9547/6352/6773/6387/113/58191/5336/54331/5058/5294/408/7074/56477/108/6772/5330/5567/653361/3702/23236/53358/4283/1524/6357/2776/1794/7410/3627/6355/388372/1233/2771/4792/6373/10681/10000/5908/2791/4790/6376/5332/5579/6366/2920/6777/6351/399694/6349/10451/6348/2185
hsa04621	hsa04621	NOD-like receptor signaling pathway	125	0.401355355690089	1.58906063722787	0.000957395883197702	0.000957395883197702	0.00491027227888631	2190	tags=34%, list=20%, signal=28%	84168/5602/4938/22861/7188/5027/6352/6773/841/3708/834/4939/114548/2633/4940/3709/6772/6041/7128/115362/2634/5330/837/23236/118429/7205/115361/3606/7187/10379/4792/9447/5586/2635/3428/388646/4790/5332/2920/3725/114769/29108/5599
hsa04350	hsa04350	TGF-beta signaling pathway	73	0.460913662405238	1.68525255745511	0.00100284138392111	0.00100284138392111	0.00503619905521785	1916	tags=33%, list=17%, signal=27%	2331/2200/652/1634/654/4681/7046/3624/10468/7043/4052/3400/3077/4756/6498/7044/26585/64750/7018/5519/4093/3398/130399/9765
hsa04910	hsa04910	Insulin signaling pathway	92	-0.425218660823594	-1.70456770326663	0.00102564102564103	0.00102564102564103	0.00504558098543061	2765	tags=50%, list=25%, signal=38%	5170/3099/25759/801/8471/208/5509/207/51806/810/3098/3636/5256/6517/2645/1977/5837/3632/2319/5566/5770/3643/3845/3265/8503/2872/6199/1978/2475/868/5499/10211/5605/1399/5590/5604/5291/6009/9322/5576/5261/2002/89801/5501/369/5894
hsa05145	hsa05145	Toxoplasmosis	77	0.452240730516231	1.66798174174341	0.00116472545757072	0.00116472545757072	0.00561520273228829	2341	tags=43%, list=21%, signal=34%	5602/3115/3109/3108/3122/3111/3910/841/5294/3113/3117/6772/3118/7043/3460/4261/3126/3125/3912/3909/2771/4792/3588/3587/10000/4790/3119/959/5599/7042/5608/51135/7040
hsa01210	hsa01210	2-Oxocarboxylic acid metabolism	21	-0.637718579027958	-1.89368371518082	0.00134198165958399	0.00134198165958399	0.00634290608967457	2319	tags=57%, list=21%, signal=45%	64902/50/2805/5161/587/3420/2875/3419/3418/1737/5160/4967
hsa03013	hsa03013	Nucleocytoplasmic transport	70	-0.429962977119604	-1.65271509238982	0.00148111577388299	0.00148111577388299	0.00684162890520161	2670	tags=40%, list=24%, signal=30%	728343/1434/56001/9883/23511/25909/4686/79228/23534/79711/7329/59343/5901/3843/3840/3837/3839/57510/10527/23633/9670/3836/3838/4927/10921/8563/5905/1917
hsa04974	hsa04974	Protein digestion and absorption	73	0.454580989752431	1.66209821499545	0.00150426207588166	0.00150426207588166	0.00684162890520161	2025	tags=34%, list=18%, signal=28%	7373/1303/1278/4311/1281/1277/1295/1290/255631/1289/1306/1292/1307/5547/23439/1359/81578/482/1287/1285/1291/1286/2006/7512/1301
hsa03015	hsa03015	mRNA surveillance pathway	61	-0.450450342720362	-1.68565829044274	0.00170606873019742	0.00170606873019742	0.00761578439016001	2695	tags=44%, list=24%, signal=34%	5527/728343/5528/56001/55844/5523/5515/4686/23435/5529/28227/10898/23283/124540/5525/2107/29101/5516/10914/8761/23381/5499/9887/10921/26528/2935/5501
hsa04611	hsa04611	Platelet activation	84	0.441374496846782	1.64842761546519	0.00182421227197347	0.00182421227197347	0.00799511215850572	2385	tags=39%, list=22%, signal=31%	1278/1281/1277/2149/113/5321/5336/3708/4638/5294/4659/10125/3709/108/5330/2534/5742/5567/23236/6850/2776/2771/54518/5023/10000/3937/5908/695/5332/8773/8605/5593/71
hsa04137	hsa04137	Mitophagy - animal	74	-0.4266722386911	-1.65269250038757	0.00198511166253102	0.00198511166253102	0.00854493553984216	2550	tags=38%, list=23%, signal=29%	22808/5970/3091/23710/9927/84315/5868/10370/10075/8408/7942/65018/84557/1965/3845/3265/7415/643246/1457/5869/10241/79594/598/10452/84134/192111/23786/79065
hsa01200	hsa01200	Carbon metabolism	72	-0.414635226652169	-1.59944555779126	0.00369458128078818	0.00369458128078818	0.0156243603564265	2629	tags=36%, list=24%, signal=28%	2653/84532/8803/3098/6390/8802/50/55902/2805/2645/226/2271/6472/35/5161/3420/2027/2875/3419/5224/3418/283871/1737/4191/5160/4967
hsa05166	hsa05166	Human T-cell leukemia virus 1 infection	170	0.350071238698083	1.43870736500669	0.00539873515347833	0.00539873515347833	0.0224375744128228	2356	tags=33%, list=21%, signal=26%	5602/3115/3109/3108/472/3122/3133/113/3111/3683/1386/7046/567/3113/920/3117/108/3105/917/3118/3134/3561/7043/3135/916/9586/3106/5567/3560/3126/1388/3125/915/1958/595/4773/29945/4792/3107/6776/10000/1959/1029/4214/4790/64764/4316/3119/890/3725/6777/5599/7042/293/7040/2353
hsa04072	hsa04072	Phospholipase D signaling pathway	101	0.38928445584828	1.4974837176704	0.00568458664934221	0.00568458664934221	0.023225162224788	1186	tags=27%, list=11%, signal=24%	80310/2846/2149/1759/56034/5737/113/5321/5336/9846/9162/5294/2206/2205/108/3815/56895/5330/2534/26052/1902/5338/23236/5156/6850/53358/27128
hsa05340	hsa05340	Primary immunodeficiency	31	0.535772174444014	1.67829769261212	0.0065579581708614	0.0065579581708614	0.0262686626516781	1963	tags=42%, list=18%, signal=35%	920/3561/29760/5993/916/5788/4261/915/3575/925/29851/695/959
hsa03020	hsa03020	RNA polymerase	19	-0.605302914721501	-1.75297215864295	0.00664746288499889	0.00664746288499889	0.0262686626516781	1606	tags=47%, list=15%, signal=41%	5441/5431/5438/171568/84172/5433/25885/5435/55718
hsa04620	hsa04620	Toll-like receptor signaling pathway	74	0.420428250496114	1.53978908355436	0.00703281982585399	0.00703281982585399	0.0273432213942371	2525	tags=45%, list=23%, signal=35%	5602/7098/6352/6773/51284/841/7100/6772/10333/7096/4283/3627/388372/7187/10379/942/4792/6373/10000/1326/4790/941/3725/5599/6351/5608/6349/51135/2353/6348/3553/3569/6696
hsa05143	hsa05143	African trypanosomiasis	28	0.54857676125108	1.68083788723427	0.00782918149466192	0.00782918149466192	0.0299562667047215	2546	tags=57%, list=23%, signal=44%	3910/7412/5330/4878/23236/3043/3606/2776/355/3039/3040/5332/5579/3553/3569/2150
hsa04926	hsa04926	Relaxin signaling pathway	99	0.384609953080579	1.4750463323231	0.00813934559661403	0.00813934559661403	0.0306564168030364	2356	tags=36%, list=21%, signal=29%	5602/1278/1281/4313/1277/113/54331/1386/7046/408/108/5330/9586/5567/1388/23236/4318/59/53358/1287/2771/1285/4792/7424/10681/10000/2791/1286/4790/64764/5332/3725/5599/399694/7040/2353
hsa00280	hsa00280	Valine, leucine and isoleucine degradation	33	-0.479708086514148	-1.58902875518293	0.0118343195266272	0.0118343195266272	0.0438875979206094	1342	tags=24%, list=12%, signal=21%	35/3028/587/64087/3158/10449/3030/3032
hsa05162	hsa05162	Measles	107	0.37019786607713	1.43494724355545	0.012258064516129	0.012258064516129	0.0447702834799609	1591	tags=29%, list=14%, signal=25%	5602/4938/6773/4600/51284/317/841/4599/4939/64135/5610/4940/6772/917/2213/7128/3561/916/940/1027/3560/915/4179/595/7187/10379/4792/355/6776/103/10000
hsa05202	hsa05202	Transcriptional misregulation in cancer	122	0.359638338736	1.4202248962278	0.0130844104037019	0.0130844104037019	0.0470750979174822	2289	tags=30%, list=21%, signal=24%	1643/472/3479/5327/1436/860/6935/26471/221037/1027/3560/4094/4318/861/4300/6258/3695/51426/2892/3248/2530/942/1848/5966/2119/3398/7185/8464/4790/890/6760/6257/6495/1050/64332/8864
hsa04340	hsa04340	Hedgehog signaling pathway	31	0.511804016471201	1.60321782445048	0.0136476426799007	0.0136476426799007	0.0480716526525709	2377	tags=55%, list=22%, signal=43%	91653/57758/2121/408/2737/55733/50937/5567/2736/595/64750/6608/2619/4036/339745/64399/23432
hsa05230	hsa05230	Central carbon metabolism in cancer	55	-0.405228219183152	-1.49056188098231	0.013868962219034	0.013868962219034	0.0480716526525709	2356	tags=35%, list=21%, signal=27%	3098/3091/4233/2645/3945/5161/3845/3265/8503/2064/2475/5224/5605/5604/5291/3418/6513/5160/5894
hsa00640	hsa00640	Propanoate metabolism	19	-0.567964565617671	-1.64483937943963	0.0139596720584977	0.0139596720584977	0.0480716526525709	2604	tags=68%, list=24%, signal=52%	5095/8801/32/160287/84532/8803/23417/8802/55902/3945/35/79611/3030
hsa05133	hsa05133	Pertussis	50	0.443854595823601	1.52420609535541	0.0144429160935351	0.0144429160935351	0.0490352525636699	2474	tags=38%, list=22%, signal=30%	5602/716/834/717/114548/710/727/2771/715/4790/712/3394/3725/29108/5599/51135/2353/3553/3569
hsa04064	hsa04064	NF-kappa B signaling pathway	72	0.40205331683073	1.46517624279974	0.0163244698754628	0.0163244698754628	0.0546535614251606	2390	tags=36%, list=22%, signal=28%	472/7188/10673/6387/5336/7412/60401/7128/29760/5743/6850/6357/388372/7187/5588/4792/7185/695/4790/5579/959/6366/2920/6351/51135/3553
hsa04614	hsa04614	Renin-angiotensin system	15	0.613116804313145	1.60556812193997	0.0169929811599557	0.0169929811599557	0.0561123674928601	1966	tags=53%, list=18%, signal=44%	4311/1215/5547/1636/10159/1359/1511/5476
hsa00531	hsa00531	Glycosaminoglycan degradation	17	0.59274979868439	1.61546770939353	0.0177071924059876	0.0177071924059876	0.0572215897480807	2018	tags=41%, list=18%, signal=34%	3073/3423/3425/2990/6448/2720/60495
hsa05146	hsa05146	Amoebiasis	77	0.390511762975994	1.44030921283109	0.0178036605657238	0.0178036605657238	0.0572215897480807	2390	tags=36%, list=22%, signal=29%	1278/9630/1281/1277/3910/7043/5330/911/5567/23236/3912/2776/1287/3909/1511/1285/913/2774/2335/1286/4790/5332/5579/2920/87/7042/7040/3553
hsa04980	hsa04980	Cobalamin transport and metabolism	12	-0.648760605225518	-1.65283926756121	0.0187096774193548	0.0187096774193548	0.0593423286569565	1675	tags=50%, list=15%, signal=42%	25974/27249/7702/5052/3054/4552
hsa04114	hsa04114	Oocyte meiosis	85	-0.350019577106002	-1.38651988662111	0.022635814889336	0.022635814889336	0.0708626330780307	2706	tags=35%, list=25%, signal=27%	51806/5527/816/5528/810/5515/387778/817/51434/51529/5529/10459/1017/8945/5566/5525/5516/7532/7531/8243/898/5499/8454/6790/5604/246184/6196/115/5533/5501
hsa04723	hsa04723	Retrograde endocannabinoid signaling	98	-0.336214752159453	-1.35863014902421	0.0233523611831863	0.0233523611831863	0.0713391411231987	2413	tags=39%, list=22%, signal=31%	779/2559/200959/2787/4707/4697/4725/4712/4717/3765/4714/4713/126328/51079/5566/2570/775/4720/374291/4700/4708/4694/4701/4731/4709/4728/4696/55967/4695/4723/4715/4710/4706/54539/4729/115/4716/4726
hsa04150	hsa04150	mTOR signaling pathway	90	-0.346010888069648	-1.38259948849849	0.0233799237611182	0.0233799237611182	0.0713391411231987	1271	tags=24%, list=12%, signal=22%	7855/51719/1147/3643/3845/3265/8503/23175/6199/1978/2475/5605/5604/5291/6009/84335/6249/54468/6196/79109/1855/5894
hsa03022	hsa03022	Basal transcription factors	28	-0.478970589855461	-1.52434750568798	0.0246462802373346	0.0246462802373346	0.0742631338730212	1974	tags=36%, list=18%, signal=29%	6879/10629/6877/6884/6878/129685/83860/6882/6880/6874
hsa05222	hsa05222	Small cell lung cancer	72	0.386929464015407	1.41006138883141	0.0259171995960956	0.0259171995960956	0.0771285082196997	1844	tags=31%, list=17%, signal=26%	1643/7188/3910/317/1163/1027/5743/6502/3912/595/6258/1287/3909/51426/7187/1285/4792/10000/7185/2335/1286/4790
hsa04918	hsa04918	Thyroid hormone synthesis	54	0.415917096233987	1.448096234919	0.0263248451479697	0.0263248451479697	0.077386258522273	2040	tags=37%, list=19%, signal=30%	493869/113/3708/1386/3709/108/5330/53905/9586/5567/23439/1388/23236/482/2776/4036/64764/5332/5579/8458
hsa03040	hsa03040	Spliceosome	90	-0.343035598533334	-1.37071074761524	0.0266836086404066	0.0266836086404066	0.0774958323228042	2618	tags=29%, list=24%, signal=22%	11017/3312/9785/27339/6637/4686/9128/151903/3304/9092/8449/10713/6631/3303/6429/23450/10594/51729/56259/10907/84991/22827/6628/10084/51645/9343
hsa00532	hsa00532	Glycosaminoglycan biosynthesis - chondroitin sulfate / dermatan sulfate	17	0.565935825814325	1.54238947734978	0.029390288426433	0.029390288426433	0.0827615089891265	1607	tags=29%, list=15%, signal=25%	92126/337876/51363/29940/50515
hsa00270	hsa00270	Cysteine and methionine metabolism	36	-0.438517838699066	-1.47719739750727	0.0293913445961583	0.0293913445961583	0.0827615089891265	1886	tags=33%, list=17%, signal=28%	2805/3945/191/2730/875/7263/587/6723/4357/27232/4191/262
hsa00785	hsa00785	Lipoic acid metabolism	10	-0.664957735763883	-1.59916244188627	0.0295267042987408	0.0295267042987408	0.0827615089891265	1280	tags=50%, list=12%, signal=44%	2653/5161/1737/5160/4967
hsa05017	hsa05017	Spinocerebellar ataxia	98	-0.329827474191911	-1.33281941834936	0.0316554229372081	0.0316554229372081	0.0876417546661224	1874	tags=32%, list=17%, signal=26%	5704/10213/8408/5691/7416/9861/5707/8503/5694/2475/5709/291/5693/23130/5718/5688/10105/5695/5684/5708/7417/5717/54205/5714/5291/5705/5702/11047/5713/488/3752
hsa04510	hsa04510	Focal adhesion	147	0.326694431845427	1.3186057791415	0.0319949811794228	0.0319949811794228	0.0876417546661224	2385	tags=33%, list=22%, signal=26%	7059/5602/1278/80310/1311/1277/3479/56034/7148/7060/8516/3910/1793/5058/4638/4659/1292/7058/3082/3676/2534/5156/53358/3912/595/7410/1287/3909/3695/3691/2012/1285/7424/10000/2316/1291/5908/2335/1286/3693/22801/5579/3725/5599/87/399694/131873/10451/71
hsa05211	hsa05211	Renal cell carcinoma	50	-0.389235791106833	-1.40404564082	0.0346392737697086	0.0346392737697086	0.0919027148035728	2708	tags=46%, list=25%, signal=35%	2033/208/207/1026/3091/2034/4233/112398/2271/5062/5906/3845/3265/8503/5605/1399/5604/5291/6513/5546/54583/369/5894
hsa04120	hsa04120	Ubiquitin mediated proteolysis	98	-0.327528788029755	-1.32353052099137	0.0347690710949663	0.0347690710949663	0.0919027148035728	2718	tags=38%, list=25%, signal=29%	84447/7319/10277/27339/326/10477/7322/55585/7323/54926/51434/10075/7329/55294/140739/51529/118424/10273/8945/27338/7337/7332/3093/4591/8924/8916/9040/868/51588/8454/11059/7326/23221/9690/9817/246184/8452
hsa04020	hsa04020	Calcium signaling pathway	183	0.31002485313941	1.28528423651959	0.0350502895458702	0.0350502895458702	0.0919027148035728	1962	tags=27%, list=18%, signal=22%	10800/3356/3357/9630/80310/4915/7852/2149/5027/56034/5737/113/6263/5336/3708/4638/3709/108/3082/5330/6588/3360/51196/5025/818/255231/5567/2263/23236/5156/444/5136/2776/4773/6869/814/2246/5023/7424/623/5333/2774/84812/489/9127/55283/4916/5332/5579
hsa00590	hsa00590	Arachidonic acid metabolism	42	0.43440700905968	1.44683629570706	0.0350755339468658	0.0350755339468658	0.0919027148035728	2410	tags=40%, list=22%, signal=32%	27306/5740/5321/5742/5743/874/3248/151056/4048/113612/8398/4056/246/8605/8644/2053/4051
hsa00900	hsa00900	Terpenoid backbone biosynthesis	13	-0.597319680064666	-1.5546146689627	0.0354824751189961	0.0354824751189961	0.0919692903480488	2186	tags=46%, list=20%, signal=37%	4598/10654/23590/3158/23463/10269
hsa05213	hsa05213	Endometrial cancer	45	-0.404628773921349	-1.42926849568735	0.0361672146547675	0.0361672146547675	0.0927468326533231	1050	tags=27%, list=10%, signal=24%	3845/3265/8503/2064/8313/5605/5604/5291/1495/2002/369/5894
hsa04670	hsa04670	Leukocyte transendothelial migration	75	0.372892434700868	1.37006528809273	0.0373395565927655	0.0373395565927655	0.0947452460913384	2408	tags=36%, list=22%, signal=28%	7070/4313/7852/6387/5336/9076/7412/3683/3676/7294/653361/3702/4318/399/4688/5010/7410/2771/58494/83700/5908/5579/1366/87/10451/71/2185
hsa04913	hsa04913	Ovarian steroidogenesis	33	0.459281438058041	1.45288538929242	0.0397646219686163	0.0397646219686163	0.0998475705133018	2310	tags=39%, list=21%, signal=31%	3479/113/5321/654/108/949/5567/5743/1583/2492/1545/8605/8644
hsa04972	hsa04972	Pancreatic secretion	69	0.376175752956311	1.36265041932929	0.041799563538694	0.041799563538694	0.102978253753246	2151	tags=33%, list=20%, signal=27%	683/3778/113/3708/3709/108/5330/23439/1359/23236/482/2776/276/279/280/5908/489/7220/5332/5579/5874/8671/1131
hsa04668	hsa04668	TNF signaling pathway	90	0.356549452598737	1.34559722575323	0.0418658315477172	0.0418658315477172	0.102978253753246	2390	tags=33%, list=22%, signal=26%	5602/7188/6352/7412/841/1386/7128/9586/4323/5743/1388/4318/3627/7187/4792/355/7424/10000/7185/1326/4790/64764/6376/182/2920/3725/5599/5608/2353/3553
hsa05203	hsa05203	Viral carcinogenesis	119	0.332164282520383	1.30820489450107	0.04528	0.04528	0.110251143009038	2221	tags=33%, list=20%, signal=26%	2934/7188/3133/841/1386/5610/3105/3134/5922/3135/9586/3106/1027/5567/1388/6850/6502/2959/595/1233/7187/9734/10379/4792/3107/6776/245972/5966/1959/7185/1029/6672/5934/4790/64764/890/3725/6777/87
