# Supplementary material for: SGPP2 Ameliorates Chronic Heart Failure by Attenuating ERS via the SIRT1/AMPK Pathway
Source: Curr Issues Mol Biol. 2026 Jan 19;48(1):100. doi: 10.3390/cimb48010100 (PMC12840272; doi:10.3390/cimb48010100)
Supplement: Supplementary file 1 [file cimb-48-00100-s001.zip › Supplementary File 2/g9_RSAD2_ungGSEA.csv]

	ID	Description	setSize	enrichmentScore	NES	pvalue	p.adjust	qvalue	rank	leading_edge	core_enrichment
hsa04146	hsa04146	Peroxisome	58	0.60891740571381	2.04423407814194	0.000158553987632789	0.000158553987632789	0.00697767145135566	2080	tags=41%, list=18%, signal=34%	2053/11264/8504/3155/1962/283927/26061/5191/5193/54511/5189/5824/373156/6342/8309/54677/8528/23600/5828/6647/5264/4358/83594/51
hsa04612	hsa04612	Antigen processing and presentation	57	0.634544185911419	2.12558506798349	0.00015890672175433	0.00015890672175433	0.00697767145135566	2134	tags=47%, list=19%, signal=39%	567/3134/5993/3133/3109/3115/3105/3106/3135/3108/5994/3111/972/3824/3117/3126/3118/3119/3113/3125/3122/4261/6892/4802/3306/6891/8302
hsa05320	hsa05320	Autoimmune thyroid disease	40	0.630745313378164	1.99280958735633	0.000163719711853307	0.000163719711853307	0.00697767145135566	1724	tags=42%, list=15%, signal=36%	3134/3133/3109/3115/3105/3106/3135/3108/3111/3117/3126/3118/3119/3113/3125/3122/3002
hsa05332	hsa05332	Graft-versus-host disease	34	0.727940971810565	2.22192271891252	0.000165207335205683	0.000165207335205683	0.00697767145135566	1724	tags=53%, list=15%, signal=45%	3134/3133/3109/3115/3105/3106/3135/3108/3111/3824/3117/3126/3118/3119/3113/3125/3122/3002
hsa05330	hsa05330	Allograft rejection	30	0.699541102948902	2.08341394684321	0.000167084377610693	0.000167084377610693	0.00697767145135566	1724	tags=57%, list=15%, signal=48%	3134/3133/3109/3115/3105/3106/3135/3108/3111/3117/3126/3118/3119/3113/3125/3122/3002
hsa04940	hsa04940	Type I diabetes mellitus	31	0.740539249442802	2.21830951655288	0.000167112299465241	0.000167112299465241	0.00697767145135566	1724	tags=58%, list=15%, signal=49%	3134/3133/3109/1363/3115/3105/3106/3135/3108/3111/3117/3126/3118/3119/3113/3125/3122/3002
hsa05100	hsa05100	Bacterial invasion of epithelial cells	50	-0.570712486240489	-2.00620190114231	0.00026476039184538	0.00026476039184538	0.00726710900358165	2085	tags=54%, list=18%, signal=44%	8503/2335/10095/10094/3059/10096/857/71/6714/4233/5829/81873/1399/10163/391/9564/10459/1398/10093/1212/8976/1785/8936/60/7414/6464/3678
hsa03010	hsa03010	Ribosome	88	-0.470338352085055	-1.81319571311024	0.000297796307325789	0.000297796307325789	0.00726710900358165	2072	tags=39%, list=18%, signal=32%	29088/6210/6169/6147/6204/6218/6176/6161/6206/3921/6173/2197/6208/6137/6157/6202/6158/51116/6229/6207/6233/25873/6223/200916/51073/6201/6181/6160/6136/6139/6142/11222/6175/6187
hsa05135	hsa05135	Yersinia infection	102	-0.422905125386442	-1.66646774032395	0.000305250305250305	0.000305250305250305	0.00726710900358165	2957	tags=46%, list=26%, signal=34%	58484/5296/2353/5609/6093/29108/8935/2185/5585/57180/3932/3606/3569/10000/8503/2335/10095/4615/382/10094/10096/6196/71/6714/1147/148022/5829/81873/1399/10163/391/9564/5600/147179/1398/10093/5606/4210/23396/5970/3586/8976/3654/60/5604/8517/3678
hsa04141	hsa04141	Protein processing in endoplasmic reticulum	110	-0.445652709624364	-1.77323479824163	0.000306184935701164	0.000306184935701164	0.00726710900358165	2093	tags=40%, list=19%, signal=33%	4121/51009/56886/118424/23640/9601/80267/5034/54788/9871/9451/91445/10960/58505/578/7322/55666/23480/7494/51465/1965/10802/581/9695/7841/55432/56893/84447/51726/6747/9532/823/10952/1410/10525/22926/10130/55741/64215/6184/6185/29927/55768/79139
hsa05130	hsa05130	Pathogenic Escherichia coli infection	136	-0.436216549204526	-1.78196429595141	0.000319081046585833	0.000319081046585833	0.00726710900358165	2005	tags=32%, list=18%, signal=27%	10095/4615/836/382/79861/8772/10094/3059/10096/9871/71/6714/4627/578/10787/1147/10672/84617/81873/10163/10802/581/5600/147179/5062/9080/4793/1365/7278/347688/10093/5970/7280/8976/8936/7132/3654/60/3554/84790/25/8517/112714/113457
hsa04010	hsa04010	MAPK signaling pathway	196	-0.350310133451304	-1.49415409649849	0.000353356890459364	0.000353356890459364	0.00737709999380076	2056	tags=31%, list=18%, signal=25%	23542/3791/5154/1942/4615/3265/5582/836/1843/5894/6196/1943/3164/123745/1616/2250/59283/55970/2264/1969/2249/4233/2322/7157/1147/5159/5228/8912/1399/5600/5533/1945/5062/8986/4804/7048/285/9261/4215/1398/1849/5606/5970/6722/3845/4616/7132/5598/2872/3654/782/4293/3554/9064/3315/5604/374/4609/8517/2002
hsa00785	hsa00785	Lipoic acid metabolism	13	0.761453488205252	1.86049682917433	0.00053744177714081	0.00053744177714081	0.0103571775675719	1868	tags=69%, list=17%, signal=58%	275/55526/11019/55753/387787/51601/1743/5162/1629
hsa05131	hsa05131	Shigellosis	163	-0.358293661391379	-1.49744136204697	0.000664672648720505	0.000664672648720505	0.0106425792603855	2085	tags=32%, list=18%, signal=26%	25851/8503/718/10095/4615/84335/382/10094/87/3059/8767/3710/5580/10096/55072/2308/71/4193/6714/7157/1147/7322/5829/6199/81873/6233/1399/10163/9564/581/5600/3099/4793/84557/1398/10093/823/5970/8976/8936/7132/1729/60/7414/5581/3554/5216/643246/598/8517/3678/2931
hsa05132	hsa05132	Salmonella infection	179	-0.350156272618386	-1.47793628585818	0.000683994528043776	0.000683994528043776	0.0106425792603855	2005	tags=30%, list=18%, signal=25%	84516/23643/10095/4615/3836/3265/836/6281/382/79861/8772/10094/8767/5894/23207/127829/388/10096/71/578/10787/1147/84617/81873/9842/7097/302/391/581/5600/3800/5420/10121/7278/347688/10093/5606/5970/5286/5878/7280/8976/1785/7132/3654/60/64837/5216/84790/5604/4609/8517/112714/113457
hsa05211	hsa05211	Renal cell carcinoma	41	-0.556334143086839	-1.87566155290399	0.000774393391843056	0.000774393391843056	0.0106425792603855	2085	tags=41%, list=18%, signal=34%	10000/8503/3265/5894/4233/112398/1399/3091/5062/1398/5546/3845/6513/7030/5604/1026/54583
hsa05220	hsa05220	Chronic myeloid leukemia	54	-0.526444511155103	-1.87366422397462	0.000804721030042918	0.000804721030042918	0.0106425792603855	2085	tags=43%, list=18%, signal=35%	8503/3265/5894/4193/578/7157/1147/1399/581/4088/7048/1398/5970/3845/4616/5604/598/6464/613/4609/25/8517/1026
hsa03008	hsa03008	Ribosome biogenesis in eukaryotes	55	-0.524394499442409	-1.87488331406584	0.000806234883095942	0.000806234883095942	0.0106425792603855	1931	tags=40%, list=17%, signal=33%	10248/55505/5901/28987/55226/51096/29107/29889/65083/51602/3692/23160/1459/10940/26354/23560/83732/55127/10799/55341/6949/92856
hsa05235	hsa05235	PD-L1 expression and PD-1 checkpoint pathway in cancer	67	-0.492064014514402	-1.82174446724299	0.000830334901743703	0.000830334901743703	0.0106425792603855	2461	tags=45%, list=22%, signal=35%	5777/3932/10000/1956/8503/4615/3265/5894/10538/3459/5728/1459/1147/148022/6199/5133/29126/7097/5600/3091/5533/4793/4215/5606/5970/3716/3845/5604/6774/8517
hsa04066	hsa04066	HIF-1 signaling pathway	72	-0.484456293808466	-1.81194212567248	0.000849617672047579	0.000849617672047579	0.0106425792603855	1191	tags=28%, list=11%, signal=25%	112398/6199/2023/3091/3099/285/5970/3570/3939/1978/2872/6513/4846/5604/4055/7076/6774/1026/54583/5054
hsa00280	hsa00280	Valine, leucine and isoleucine degradation	37	0.58832367711181	1.82686023220265	0.00115645134643978	0.00115645134643978	0.0137962616768255	2365	tags=54%, list=21%, signal=43%	3155/501/5096/1962/54511/27034/3712/36/549/223/56922/11112/217/4329/34/1629/3033/18/26275/5095
hsa04510	hsa04510	Focal adhesion	147	-0.366113989326076	-1.51064193056509	0.00129407958589453	0.00129407958589453	0.0145972239514685	2085	tags=31%, list=18%, signal=26%	3791/8503/5154/2335/3265/5582/1298/87/5894/6696/3679/857/10319/71/6714/4233/5728/5159/5829/5228/8515/1399/9564/5062/1293/3911/29780/3675/1398/23396/3371/284217/7057/896/1729/60/7414/1284/7408/5604/1282/6464/7791/3678/2002/55742
hsa05221	hsa05221	Acute myeloid leukemia	52	-0.489740151268313	-1.73137393594662	0.0013401232913428	0.0013401232913428	0.0145972239514685	2085	tags=35%, list=18%, signal=28%	8503/1053/3265/5894/2322/1147/6199/5467/5914/5970/7704/3845/1978/5292/5604/4609/6774/8517
hsa05164	hsa05164	Influenza A	125	0.4168936167687	1.55755214655569	0.00147841513897102	0.00147841513897102	0.0154325790822414	1618	tags=28%, list=14%, signal=24%	4599/4600/4940/4939/4938/64135/5610/6772/7098/8743/834/103/6773/3109/10379/3115/3841/3108/3111/51284/3717/3117/3126/3118/3119/3113/6041/3627/3125/5578/3122/4261/6352/79671/7706
hsa01212	hsa01212	Fatty acid metabolism	33	0.568140404048287	1.72301946549452	0.0019893899204244	0.0019893899204244	0.0199357810973056	2270	tags=39%, list=20%, signal=32%	1962/1376/84869/36/6342/34/9415/7923/51102/5538/3033/51/9374
hsa05230	hsa05230	Central carbon metabolism in cancer	54	-0.474320364865293	-1.68814961409836	0.00214592274678112	0.00214592274678112	0.0206773122969193	2520	tags=41%, list=22%, signal=32%	5160/2645/10000/1956/8503/3265/5894/4233/2322/7157/5728/5159/3091/3099/3939/3845/6513/2539/5604/4609/6510/8140
hsa00071	hsa00071	Fatty acid degradation	31	0.579548664668415	1.73605695998799	0.00233957219251337	0.00233957219251337	0.0217083111819954	2080	tags=35%, list=18%, signal=29%	128/501/1962/1376/36/223/217/34/113612/3033/51
hsa04370	hsa04370	VEGF signaling pathway	40	-0.513909385600637	-1.72479982218063	0.00282485875706215	0.00282485875706215	0.0252750520368718	2139	tags=42%, list=19%, signal=35%	3791/8503/3265/5582/5894/123745/6714/5829/5600/5533/9261/9047/8877/3845/4846/3315/5604
hsa04218	hsa04218	Cellular senescence	110	-0.381014286691215	-1.51604102745736	0.0033680342927128	0.0033680342927128	0.0290959042346877	1714	tags=30%, list=15%, signal=26%	3710/5894/6009/4776/2308/292/4193/810/204851/7157/5728/144715/5600/5533/10758/4088/7048/9261/5606/823/55957/5970/3845/4616/1978/896/1017/5604/4609/1874/1026/28996/5054
hsa04820	hsa04820	Cytoskeleton in muscle cells	172	-0.333185003895193	-1.4004642617495	0.00370495116200741	0.00370495116200741	0.030027507054543	2083	tags=26%, list=18%, signal=22%	3930/2335/89/114793/1298/84665/1674/481/91977/7171/3679/71/4627/8735/2023/8515/8572/7168/2010/271/1293/50509/3675/4621/84823/284217/2275/7057/1729/4624/2318/60/7414/165904/1284/483/26287/1282/25777/79188/7791/9499/476/3678/4811
hsa00410	hsa00410	beta-Alanine metabolism	25	0.604555729633405	1.73560680886364	0.00371558858300963	0.00371558858300963	0.030027507054543	2263	tags=44%, list=20%, signal=35%	501/1962/223/217/4329/57571/51380/51733/51/18/26275
hsa00380	hsa00380	Tryptophan metabolism	28	0.583784546798861	1.71502331291112	0.00435583849891104	0.00435583849891104	0.0338969515378885	1923	tags=39%, list=17%, signal=33%	501/1962/223/3620/55526/11185/4129/217/23498/1743/3033
hsa05416	hsa05416	Viral myocarditis	52	0.48606038959912	1.60854490479855	0.004464997608037	0.004464997608037	0.0338969515378885	1497	tags=40%, list=13%, signal=35%	3134/3133/3109/3115/3105/6641/3106/3135/3108/3111/595/3117/8082/3126/3118/3119/3113/3683/3125/3122/6445
hsa04390	hsa04390	Hippo signaling pathway	99	-0.382397793720548	-1.49993515307367	0.00484408113835907	0.00484408113835907	0.0356932294405405	1082	tags=30%, list=10%, signal=28%	26524/7003/5516/71/8463/1453/7161/23513/656/4088/7048/1855/9231/23286/25937/8312/1739/896/7532/8313/60/353500/84612/56288/374/4609/7005/4771/5054/7004
hsa05310	hsa05310	Asthma	24	0.603939662796781	1.71604091594205	0.00509164969450102	0.00509164969450102	0.0358030126385697	1452	tags=54%, list=13%, signal=47%	3109/3115/3108/2205/3111/2206/3117/3126/3118/3119/3113/3125/3122
hsa04657	hsa04657	IL-17 signaling pathway	68	-0.424124638200547	-1.57531985636313	0.00526753534793457	0.00526753534793457	0.0358030126385697	1929	tags=32%, list=17%, signal=27%	2921/3565/3569/64806/836/8772/9618/6356/1147/55540/1994/5600/10758/6279/5970/5596/5598/8061/23765/6280/8517/1051
hsa05206	hsa05206	MicroRNAs in cancer	117	-0.362639391009364	-1.45456225814722	0.00528771384136858	0.00528771384136858	0.0358030126385697	2085	tags=32%, list=18%, signal=27%	8503/5154/1942/10297/3265/5582/836/5894/1943/4193/900/8651/1786/4233/578/7157/5728/5159/1399/7168/1945/1398/3371/7078/7057/3845/5598/5292/5581/5604/6464/4609/8660/25/6774/1026/6541/3678
hsa04530	hsa04530	Tight junction	111	-0.366286533006427	-1.45933614543016	0.00551977920883165	0.00551977920883165	0.0360139516232759	1805	tags=27%, list=16%, signal=23%	79861/10094/87/3059/10096/5516/71/4478/6714/153562/4627/81873/23513/9080/8189/1365/11149/7278/10093/79778/1739/60/5581/84612/56288/84790/7408/4771/112714/113457
hsa04722	hsa04722	Neurotrophin signaling pathway	87	-0.395087688676714	-1.52085298589193	0.00560637356152257	0.00560637356152257	0.0360139516232759	2085	tags=33%, list=18%, signal=27%	8503/6272/3265/8767/5894/5580/6196/11108/810/11213/7157/1399/7161/581/5600/4804/4793/9261/4215/1398/10603/5970/3845/5598/3654/5604/6464/25/396
hsa00970	hsa00970	Aminoacyl-tRNA biosynthesis	19	0.620557015641665	1.67710588040365	0.00654269972451791	0.00654269972451791	0.0405198802790764	2382	tags=79%, list=21%, signal=62%	51091/55699/10667/23438/80222/23395/118672/10352/57176/54938/79731/55157/51067/57505/55278
hsa05322	hsa05322	Systemic lupus erythematosus	33	0.533320651533815	1.61742037249103	0.00663129973474801	0.00663129973474801	0.0405198802790764	1452	tags=39%, list=13%, signal=34%	3109/3115/3108/6737/3111/729/3117/3126/3118/3119/3113/3125/3122
hsa05323	hsa05323	Rheumatoid arthritis	61	0.452600754173928	1.53419779909667	0.00723497955331865	0.00723497955331865	0.0431560183882165	1649	tags=30%, list=15%, signal=25%	6387/3109/3115/1513/3108/3111/51606/3117/3126/3118/3119/3113/3683/3125/534/3122/6352/3600
hsa05225	hsa05225	Hepatocellular carcinoma	110	-0.355525506901972	-1.41462216404441	0.00857317819963258	0.00857317819963258	0.049948994161874	2100	tags=32%, list=19%, signal=26%	7855/8503/2940/10297/3265/5582/5894/6603/71/6598/4233/578/7157/5728/1728/6199/581/2938/4088/7048/1855/8289/8312/3845/4616/8313/60/4257/5604/598/6464/4609/7296/1026/2002
hsa03420	hsa03420	Nucleotide excision repair	40	0.494239679734183	1.56152658027867	0.00965946299934512	0.00965946299934512	0.0544474470610103	2216	tags=40%, list=20%, signal=32%	2074/404672/2073/7508/2967/1069/6117/5440/8451/7507/5430/5983/1643/2071/1642/6118
hsa00533	hsa00533	Glycosaminoglycan biosynthesis - keratan sulfate	10	-0.72164378616359	-1.71322681377119	0.0097799511002445	0.0097799511002445	0.0544474470610103	1133	tags=60%, list=10%, signal=54%	6483/93010/8534/9435/8703/6482
hsa04931	hsa04931	Insulin resistance	79	-0.390502821830499	-1.48503145753317	0.0103388856978748	0.0103388856978748	0.0563078900708055	1707	tags=28%, list=15%, signal=24%	5580/10488/57761/6196/2308/90993/5728/9021/6199/5106/200186/5970/5770/22877/7132/6513/5581/4846/8660/10999/9945/6774
hsa04144	hsa04144	Endocytosis	158	-0.323155906808934	-1.34456190831585	0.010564542753384	0.010564542753384	0.0563126802979929	2005	tags=29%, list=18%, signal=24%	10095/5119/3265/23624/128866/382/2870/2352/10094/51100/10096/1175/137492/2264/857/92421/4193/868/6714/58513/161/81873/10193/3800/147179/27183/4088/7048/26286/22905/29924/3949/10093/23396/1212/5878/8976/1785/8729/9146/84612/56288/6455/26056/160/28964
hsa00190	hsa00190	Oxidative phosphorylation	70	0.430050547670832	1.49061173826304	0.0110660847880299	0.0110660847880299	0.0577571969199807	2944	tags=41%, list=26%, signal=31%	1355/51606/9167/6389/4705/27068/1353/534/4711/4719/4702/7385/4718/84701/1351/4704/155066/528/4722/4540/1349/4694/29796/523/4708/4538/4710/7388/51079
hsa04340	hsa04340	Hedgehog signaling pathway	33	0.51819932284581	1.57156138501553	0.0130968169761273	0.0130968169761273	0.0669611695020043	1952	tags=33%, list=17%, signal=28%	55733/11127/57758/91653/595/894/408/84455/339745/2932/50937
hsa04810	hsa04810	Regulation of actin cytoskeleton	163	-0.319248751696935	-1.33425828332099	0.0136257892987704	0.0136257892987704	0.0682723758548915	2602	tags=36%, list=23%, signal=28%	3684/2251/730/8822/93408/57180/57121/9965/8826/10000/1956/23191/3681/8503/5154/2335/10095/10297/3265/5305/10094/87/5894/10096/3679/2250/55970/2264/71/4478/6714/2249/4627/10787/5159/10672/5829/81873/8515/1399/10163/9564/5062/3675/1398/10093/23396/1072/8976/8936/3845/1729/60/7414/5216/5604/28964/3678
hsa04012	hsa04012	ErbB signaling pathway	61	-0.407885853542216	-1.48332769885499	0.0142700329308452	0.0142700329308452	0.0700984073795906	2085	tags=34%, list=18%, signal=28%	10000/1956/8503/3265/5582/5894/868/6714/6199/1399/5062/1398/3845/1978/5604/374/6464/4609/25/1026/2002
hsa04672	hsa04672	Intestinal immune network for IgA production	35	0.505798868304198	1.55058661118144	0.0153744420565383	0.0153744420565383	0.0727324523635328	1649	tags=40%, list=15%, signal=34%	6387/3109/3115/3108/3111/3695/3117/3126/3118/3119/3113/3125/3122/3600
hsa00640	hsa00640	Propanoate metabolism	22	0.569929374323316	1.59007362547593	0.0155396174863388	0.0155396174863388	0.0727324523635328	2365	tags=45%, list=21%, signal=36%	5096/1962/8801/4329/1629/51/18/8803/26275/5095
hsa05202	hsa05202	Transcriptional misregulation in cancer	127	-0.331701585674463	-1.34669663305777	0.0158434296365331	0.0158434296365331	0.0727324523635328	2086	tags=28%, list=18%, signal=23%	1670/5154/51804/1053/4221/8013/3206/2308/4193/4233/578/2322/7157/4299/6256/581/4804/7048/51274/4211/6929/5914/5970/7704/5546/4616/7030/598/4609/4298/84444/7850/1026/1051/604
hsa01521	hsa01521	EGFR tyrosine kinase inhibitor resistance	58	-0.414270506782616	-1.49540410088279	0.0159675236806495	0.0159675236806495	0.0727324523635328	2416	tags=41%, list=21%, signal=33%	3569/10000/1956/3791/8503/5154/3265/5582/5894/6714/4233/5728/5159/6199/581/558/3570/3716/3845/1978/5604/598/6464/6774
hsa00340	hsa00340	Histidine metabolism	17	0.612355779481548	1.6039857703119	0.0168421052631579	0.0168421052631579	0.0744751669176145	1670	tags=41%, list=15%, signal=35%	501/223/3176/4129/217/57571/443
hsa04115	hsa04115	p53 signaling pathway	49	-0.429066584421298	-1.50143596514324	0.0169446650781043	0.0169446650781043	0.0744751669176145	1586	tags=37%, list=14%, signal=32%	55240/4193/900/7157/5728/7161/581/9538/8493/7057/637/4616/83667/896/1017/598/1026/5054
hsa05150	hsa05150	Staphylococcus aureus infection	56	0.440236966473691	1.47034443422951	0.0176836068185439	0.0176836068185439	0.0763829114848175	1452	tags=23%, list=13%, signal=20%	3109/3115/3108/3111/3117/3126/5648/3118/3119/3113/3683/3125/3122
hsa04071	hsa04071	Sphingolipid signaling pathway	81	-0.370340523703926	-1.41428530018733	0.0181556195965418	0.0181556195965418	0.077092550650793	2085	tags=32%, list=18%, signal=26%	8503/3265/5582/5894/5516/166929/5525/7157/5728/10672/2207/581/5600/9294/140/6610/1903/5970/8877/3845/637/7132/8560/5581/4846/5604
hsa04910	hsa04910	Insulin signaling pathway	91	-0.356156121107055	-1.3807184215174	0.0189359783588819	0.0189359783588819	0.078275348291253	2085	tags=29%, list=18%, signal=23%	8503/10211/3265/5894/6009/2308/810/868/8651/9021/6199/5106/1399/3099/1398/10603/5770/3845/9322/1978/5261/2872/5604/6464/8660/2002
hsa04210	hsa04210	Apoptosis	93	-0.354754515932826	-1.37920592864517	0.0192192192192192	0.0192192192192192	0.078275348291253	2373	tags=40%, list=21%, signal=32%	10000/2021/4001/356/8797/27429/8503/3265/836/79861/8772/3710/5894/1616/71/9451/578/7157/1147/1965/581/7278/84823/823/1075/5970/3845/637/4616/7132/60/84790/5604/598/8517/112714/113457
hsa04137	hsa04137	Mitophagy - animal	65	-0.387559279945722	-1.42470685588508	0.0193744810406864	0.0193744810406864	0.078275348291253	1687	tags=31%, list=15%, signal=26%	10452/9451/6714/84315/7157/1459/6233/1965/3091/192111/84557/79065/5970/5878/3845/22879/7030/643246/598/23786
hsa05222	hsa05222	Small cell lung cancer	68	-0.383208249600324	-1.42334472073773	0.0196839478791239	0.0196839478791239	0.078275348291253	2085	tags=35%, list=18%, signal=29%	4843/8503/2335/836/9618/10319/578/7157/5728/1147/6256/581/3911/3675/5970/284217/4616/1017/1284/598/1282/4609/8517/1026
hsa00053	hsa00053	Ascorbate and aldarate metabolism	13	0.646918834130828	1.5806486650556	0.0202436402723038	0.0202436402723038	0.0792431971185578	1473	tags=31%, list=13%, signal=27%	501/223/217/9104
hsa05219	hsa05219	Bladder cancer	29	-0.494592410229189	-1.54615135267733	0.0208747514910537	0.0208747514910537	0.0803620936984448	1964	tags=38%, list=17%, signal=31%	1956/3265/5894/4193/6714/7157/7057/3845/5604/4609/1026
hsa05163	hsa05163	Human cytomegalovirus infection	162	-0.313447051455109	-1.31047554237558	0.0211710221634138	0.0211710221634138	0.0803620936984448	1964	tags=28%, list=17%, signal=24%	3265/5582/836/8772/1230/2767/3710/5894/10488/6009/4776/55970/4193/810/6714/90993/578/7157/5732/1147/10672/5829/6199/5731/1399/9564/581/5600/5533/109/1398/5970/3570/2783/3716/3845/637/7132/1978/3554/5604/4609/6774/8517/1026/2002
hsa04148	hsa04148	Efferocytosis	97	-0.34619090261645	-1.3568428177084	0.0223813786929275	0.0223813786929275	0.0836884230780321	1285	tags=25%, list=11%, signal=22%	5732/6256/1399/9564/5600/3091/5467/5175/9261/558/1398/1849/89790/240/24145/3586/5878/8877/7057/5029/6513/5604/384/1051
hsa04392	hsa04392	Hippo signaling pathway - multiple species	17	-0.577031215122441	-1.58303791662505	0.0244072524407252	0.0244072524407252	0.0899214563605667	1651	tags=53%, list=15%, signal=45%	26524/7003/8463/9770/23286/25937/7005/4771/7004
hsa01200	hsa01200	Carbon metabolism	80	0.395430015063626	1.39660164283759	0.0252216447569551	0.0252216447569551	0.0915751556392876	2461	tags=30%, list=22%, signal=24%	275/128/5096/113675/8801/55753/10873/6389/2746/4329/5213/9104/1743/5162/4200/3420/51/9563/8803/26275/5095/2821/48/2806
hsa01250	hsa01250	Biosynthesis of nucleotide sugars	23	-0.524387565190558	-1.5504774739208	0.0259897983968909	0.0259897983968909	0.0921282263249747	1517	tags=43%, list=13%, signal=38%	10020/29925/140838/3099/5373/7360/64841/6675/2584/9945
hsa05205	hsa05205	Proteoglycans in cancer	133	-0.321531801532605	-1.31159211043518	0.0262492093611638	0.0262492093611638	0.0921282263249747	2139	tags=26%, list=19%, signal=22%	3791/7855/8503/2335/3265/5582/836/3316/3059/3710/5894/967/857/71/4478/4193/6714/4233/7157/5829/6199/7097/5329/5600/3091/7078/7057/3845/60/5604/4609/6774/1026/3678/2002
hsa05017	hsa05017	Spinocerebellar ataxia	95	0.379838512837346	1.37470018270439	0.0264771877337322	0.0264771877337322	0.0921282263249747	1664	tags=23%, list=15%, signal=20%	5332/115209/22863/2259/5599/6310/23236/3708/30849/7419/6095/5602/116443/9706/2911/23369/4287/4976/5578/10939/10524/55102
hsa04666	hsa04666	Fc gamma R-mediated phagocytosis	66	-0.376205743175636	-1.38941169557016	0.0273254209218879	0.0273254209218879	0.0926287706274153	2085	tags=36%, list=18%, signal=30%	8503/10095/5582/382/65108/10094/5894/5580/10096/123745/6199/81873/1399/10163/1398/10093/23396/1072/8877/1785/8936/5581/7408/5604
hsa05212	hsa05212	Pancreatic cancer	54	-0.402918645527699	-1.43402435641529	0.0273605150214592	0.0273605150214592	0.0926287706274153	1309	tags=30%, list=12%, signal=26%	578/7157/1147/6199/581/4088/7048/5970/3716/3845/4616/5604/598/6774/8517/1026
hsa04978	hsa04978	Mineral absorption	41	-0.43345202790488	-1.46136870057703	0.0299432111512648	0.0299432111512648	0.0988489889377255	829	tags=27%, list=7%, signal=25%	4496/1317/4495/4501/4490/4499/483/4502/3163/4489/476
hsa05169	hsa05169	Epstein-Barr virus infection	148	0.346743603028394	1.32142375356426	0.029986962190352	0.029986962190352	0.0988489889377255	1646	tags=25%, list=15%, signal=22%	4940/4939/4938/5610/6772/567/6773/3134/3133/3109/10379/3115/5599/3105/3106/3135/3108/9541/3111/1027/595/5602/5336/3117/3126/10018/894/3118/3119/3113/3683/3627/3125/3122/6892/51426/6885
hsa04621	hsa04621	NOD-like receptor signaling pathway	136	0.349797369124352	1.32074616867594	0.0336342457775189	0.0336342457775189	0.109431995831162	1646	tags=21%, list=15%, signal=18%	4940/4939/4938/115361/6772/5332/834/6773/2633/388646/10379/5599/23236/3708/5027/7419/5586/2634/5602/22861/84168/6041/2635/6352/55669/79671/115362/6885
hsa04120	hsa04120	Ubiquitin mediated proteolysis	103	0.368116837091253	1.3463533658157	0.035210221363839	0.035210221363839	0.111779728182699	2384	tags=30%, list=21%, signal=24%	7318/55070/90293/8925/57448/9039/29945/22954/9820/9063/672/9246/8881/7328/9886/8697/55120/25898/4214/8453/8451/26272/8065/7314/7321/119504/1643/26091/1642/378884/89910
hsa05161	hsa05161	Hepatitis B	116	-0.322030969540073	-1.29010275740666	0.0353927351754114	0.0353927351754114	0.111779728182699	2085	tags=29%, list=18%, signal=24%	84699/8503/4615/3265/5582/836/8772/5894/10488/4776/6714/90993/7157/1147/148022/7097/581/5600/4088/7048/5606/5970/3716/3845/637/57506/3654/1017/5604/4609/6774/8517/1026/2002
hsa05215	hsa05215	Prostate cancer	70	-0.362465294069136	-1.35226220665824	0.0356943669827105	0.0356943669827105	0.111779728182699	2373	tags=33%, list=21%, signal=26%	10000/1956/84699/8503/5154/3265/5894/10488/2308/4824/4193/90993/7157/5728/1147/5159/5970/3845/1017/5604/8517/7850/1026
hsa05146	hsa05146	Amoebiasis	75	-0.354244783227526	-1.33551336945402	0.0396323951751867	0.0396323951751867	0.121562159946976	2085	tags=33%, list=18%, signal=27%	5269/2921/3569/4843/8503/2335/5582/836/87/2767/10319/7097/3911/5052/5970/3586/284217/5878/7414/1284/3554/3315/1282/384/7850
hsa04630	hsa04630	JAK-STAT signaling pathway	118	-0.316953085448193	-1.27255438187671	0.0397886229406279	0.0397886229406279	0.121562159946976	2576	tags=30%, list=23%, signal=23%	4170/7297/3565/5777/2688/3569/10000/1956/8503/5154/1442/3265/5894/9306/3581/3459/8651/5159/9021/3589/3572/3586/3570/3566/3716/896/316/5292/9180/3601/598/4609/23529/6774/1026
hsa04610	hsa04610	Complement and coagulation cascades	53	-0.384146335225256	-1.36326375610273	0.0419225634178905	0.0419225634178905	0.126538618813671	2062	tags=32%, list=18%, signal=26%	3684/730/2158/718/9002/5265/3053/966/728/7056/5329/5104/1604/5345/11326/7035/5054
hsa05213	hsa05213	Endometrial cancer	42	-0.415827794830786	-1.40890823300373	0.042994042994043	0.042994042994043	0.127055264558416	2085	tags=43%, list=18%, signal=35%	10000/1956/8503/10297/3265/5894/578/7157/5728/581/8312/3845/4616/8313/5604/4609/1026/2002
hsa00120	hsa00120	Primary bile acid biosynthesis	12	0.626323655161349	1.50589131788097	0.0431080361894625	0.0431080361894625	0.127055264558416	2164	tags=50%, list=19%, signal=40%	6342/8309/10858/1593/23600/1581
hsa04514	hsa04514	Cell adhesion molecules	112	0.35517652963638	1.31063098604266	0.0446455057846336	0.0446455057846336	0.130056675357929	1541	tags=22%, list=14%, signal=19%	3134/3133/3109/3115/3105/3106/3135/58494/3108/3111/3695/4756/5797/84189/3117/3126/83700/3118/3119/3113/3683/9378/3125/3122/23114
hsa00520	hsa00520	Amino sugar and nucleotide sugar metabolism	33	-0.439208762254252	-1.41589347735439	0.046095717884131	0.046095717884131	0.132737820404394	1517	tags=33%, list=13%, signal=29%	10020/29925/140838/51700/3099/5373/7360/64841/6675/2584/9945
