# Supplementary material for: SGPP2 Ameliorates Chronic Heart Failure by Attenuating ERS via the SIRT1/AMPK Pathway
Source: Curr Issues Mol Biol. 2026 Jan 19;48(1):100. doi: 10.3390/cimb48010100 (PMC12840272; doi:10.3390/cimb48010100)
Supplement: Supplementary file 1 [file cimb-48-00100-s001.zip › Supplementary File 2/g9_SGPP2_ungGSEA.csv]

	ID	Description	setSize	enrichmentScore	NES	pvalue	p.adjust	qvalue	rank	leading_edge	core_enrichment
hsa05016	hsa05016	Huntington disease	198	0.494914501003273	1.86480373613547	0.000169894665307509	0.000169894665307509	0.00322876683882291	1941	tags=39%, list=16%, signal=34%	113457/4706/112714/4695/4716/2878/5713/4729/5435/9377/5694/90993/4715/4708/7384/4709/5693/4710/8408/5705/23130/7278/4726/54539/4720/1350/4696/64837/4712/10975/79861/1537/3800/4731/1339/4728/4694/4698/4294/5684/7388/5441/11047/5438/55967/5609/6390/4535/291/4725/4707/4700/5701/4723/4541/160/4717/4718/7386/5434/51079/5702/4513/374291/1349/54205/4697/5687/5695/10121/4514/29796/5431/4704/10120/5719/28…
hsa05020	hsa05020	Prion disease	173	0.52964324290502	1.9686619172265	0.000171232876712329	0.000171232876712329	0.00322876683882291	1824	tags=40%, list=15%, signal=35%	113457/4706/5291/112714/4695/4716/5713/4729/9377/5694/90993/4715/4708/7384/5533/4709/5693/4710/5705/7278/4726/54539/4720/1350/4696/64837/4712/10975/79861/1537/3800/4731/572/1339/4728/4694/4698/5684/859/1432/7388/11047/55967/6262/6390/4535/291/713/4725/4707/4700/5701/4723/4541/4717/4718/7386/51079/5702/714/4513/374291/1349/54205/4697/5687/5695/4514/29796/4704
hsa05012	hsa05012	Parkinson disease	173	0.501309305469093	1.86334584958588	0.000171232876712329	0.000171232876712329	0.00322876683882291	1824	tags=41%, list=15%, signal=35%	113457/4706/112714/4695/9817/4716/5713/4729/9377/5694/4715/4708/7384/4709/5693/4710/5705/7278/4726/54539/4720/1350/4696/7326/64837/4712/10975/79861/1537/3800/4731/1339/4728/4694/4698/5684/7388/11047/55967/6390/4535/291/4725/4707/4700/5701/801/4723/598/4541/4717/4718/7386/23516/51079/5702/29985/4513/374291/55669/1349/7922/54205/25828/4697/5687/4128/5695/4514/29796/4704
hsa04714	hsa04714	Thermogenesis	130	0.582861714280658	2.10395506705096	0.000172651933701657	0.000172651933701657	0.00322876683882291	1824	tags=43%, list=15%, signal=37%	4706/10063/4695/4716/4729/115/84335/6199/9377/90993/63976/2180/4715/2885/4708/7384/4709/4710/6654/4726/54539/4720/1350/4696/6196/4712/10975/1537/4731/1339/4728/4694/4698/1432/7388/55967/6390/4535/4725/4707/4700/4723/4541/4717/4718/7386/51079/107/4513/374291/1349/23028/4697/4514/29796/4704
hsa05208	hsa05208	Chemical carcinogenesis - reactive oxygen species	143	0.568300784653865	2.07065753507034	0.000173100225030293	0.000173100225030293	0.00322876683882291	1824	tags=43%, list=15%, signal=37%	4706/5291/5894/369/4695/9817/4716/4729/2948/9377/4715/2885/4708/7384/5605/4709/4710/4257/6654/4726/54539/4720/1350/4696/4712/10975/1537/4731/572/1339/4728/4694/4698/1432/7388/2947/55967/5609/6390/4535/291/1728/4725/4707/4700/115019/4723/4541/4717/4718/7386/51079/4513/65010/374291/1349/208/4697/4514/29796/4704
hsa05415	hsa05415	Diabetic cardiomyopathy	127	0.561973466421096	2.02293731034798	0.000173671413685307	0.000173671413685307	0.00322876683882291	1824	tags=50%, list=15%, signal=42%	5501/488/4706/5291/4695/4716/4729/9377/7048/5160/4715/185/4708/7384/5590/4709/4710/948/4726/54539/4720/1350/4696/5164/4712/10975/1537/6517/4731/1339/4728/4694/4698/5499/5465/1432/7388/6513/55967/6262/6390/4535/291/4725/4707/4700/4723/4541/4717/4718/7386/51079/4513/374291/5162/1349/9882/208/4697/2936/4514/29796/4704
hsa04932	hsa04932	Non-alcoholic fatty liver disease	104	0.631856497195991	2.21209688932567	0.000177809388335704	0.000177809388335704	0.00322876683882291	1824	tags=49%, list=15%, signal=42%	6256/4706/5291/637/4695/4716/4729/9377/4715/4708/7384/4709/4710/6945/4726/54539/4720/1350/4696/4712/10975/2931/1537/4731/1339/4728/4694/4698/5465/1432/7388/55967/6390/4725/4707/4700/4723/4717/4718/7386/10062/51079/4513/374291/1349/208/54205/4697/4514/29796/4704
hsa00190	hsa00190	Oxidative phosphorylation	78	0.712815341000508	2.40568475444759	0.000177841010136938	0.000177841010136938	0.00322876683882291	1824	tags=60%, list=15%, signal=51%	4706/10063/527/4695/4716/4729/9377/4715/4708/7384/4709/4710/4726/54539/4720/1350/4696/4712/10975/1537/4731/1339/4728/4694/4698/7388/55967/6390/4535/4725/4707/4700/4723/4541/4717/4718/7386/51079/4513/374291/1349/54205/4697/5464/4514/29796/4704
hsa04910	hsa04910	Insulin signaling pathway	90	0.572333461737552	1.96475278590527	0.000178030977390066	0.000178030977390066	0.00322876683882291	1708	tags=34%, list=14%, signal=30%	5501/5256/5837/1978/5291/3636/5894/369/2872/5576/32/6199/2885/5590/868/5605/9322/6654/5261/2319/6517/572/5499/79660/5509/801/5257/2002/208/89801/5506
hsa03050	hsa03050	Proteasome	26	0.704083320708867	1.94206124136987	0.000186150409530901	0.000186150409530901	0.00322876683882291	1906	tags=54%, list=16%, signal=45%	5713/23198/5694/5693/5705/5720/5684/11047/51371/5701/5702/5687/5695/5719
hsa00100	hsa00100	Steroid biosynthesis	13	0.814548795600662	1.90717824768476	0.000187758167480285	0.000187758167480285	0.00322876683882291	576	tags=38%, list=5%, signal=37%	50814/4047/1717/1056/10682
hsa05330	hsa05330	Allograft rejection	28	-0.670631094436222	-1.92717671216804	0.000218435998252512	0.000218435998252512	0.00322876683882291	1458	tags=57%, list=12%, signal=50%	959/941/3119/5551/3113/3106/3108/3109/3111/3134/3135/3117/3105/3133/3122/3115
hsa05332	hsa05332	Graft-versus-host disease	34	-0.70103581423021	-2.09978438615709	0.000218818380743983	0.000218818380743983	0.00322876683882291	2178	tags=53%, list=18%, signal=43%	3803/941/3812/3119/5551/3113/3106/3108/3109/3111/3134/3135/3117/3105/3824/3133/3122/3115
hsa04340	hsa04340	Hedgehog signaling pathway	34	-0.654120215320136	-1.9592599791883	0.000218818380743983	0.000218818380743983	0.00322876683882291	1472	tags=38%, list=12%, signal=34%	408/894/57154/53944/55733/2121/1454/595/91653/64750/2736/57758/2737
hsa04940	hsa04940	Type I diabetes mellitus	32	-0.728337285848103	-2.15401324986561	0.000219635405227323	0.000219635405227323	0.00322876683882291	1458	tags=47%, list=12%, signal=41%	3119/5551/3113/3106/3108/3109/3111/3134/3135/3117/3105/3133/3122/1363/3115
hsa04612	hsa04612	Antigen processing and presentation	60	-0.558952259421639	-1.86187574796326	0.000225682690137666	0.000225682690137666	0.00322876683882291	2381	tags=45%, list=20%, signal=36%	5994/3809/3308/3803/8302/3812/1520/3310/3119/3805/3113/3106/3108/6892/3109/3111/3134/3135/3117/3105/3824/3133/3122/972/3115/3306/4800
hsa04350	hsa04350	TGF-beta signaling pathway	84	-0.52918604491356	-1.85672925963488	0.000225682690137666	0.000225682690137666	0.00322876683882291	1370	tags=31%, list=12%, signal=28%	4092/7043/6093/659/3400/57154/5519/3066/4681/9765/392255/4086/2200/652/25805/4087/7046/7044/6498/64750/4093/4052/654/7042/2331/3624
hsa04514	hsa04514	Cell adhesion molecules	105	-0.547617447097261	-1.98304728863372	0.000229095074455899	0.000229095074455899	0.00322876683882291	1625	tags=34%, list=14%, signal=30%	58494/959/7122/80380/941/9369/3119/6693/9379/3680/6402/3113/3106/3108/3109/3111/3134/3135/9672/214/8516/23705/3117/3105/3133/3122/3676/84628/3115/3683/139065/6403/83700/23308/6383/1462
hsa04146	hsa04146	Peroxisome	59	0.583760605780671	1.88672155190584	0.000359647545405503	0.000359647545405503	0.00480194229599591	1613	tags=34%, list=14%, signal=29%	5827/3295/8443/2180/10654/1891/3418/25824/51/8800/1384/5052/3417/215/225/5194/6342/84769/83594/30
hsa05144	hsa05144	Malaria	40	-0.595007774605069	-1.84487270805879	0.00043630017452007	0.00043630017452007	0.00553412326628089	1355	tags=32%, list=11%, signal=29%	3039/3040/7043/3043/3082/3683/7059/6403/7060/7058/1311/6383/7042
hsa05169	hsa05169	Epstein-Barr virus infection	140	-0.411292683021917	-1.54635560592846	0.000471253534401508	0.000471253534401508	0.00569283718249441	1522	tags=35%, list=13%, signal=31%	890/3119/1027/3718/916/7128/6773/7157/3113/5599/6502/3106/3108/894/7189/6892/3627/3109/3111/3134/3135/841/3117/8900/5336/4790/4734/3105/3066/3133/3122/1019/6885/960/4938/5290/4939/51426/3115/5602/3683/317/4940/953/7188/1647/7187/7431/595
hsa00564	hsa00564	Glycerophospholipid metabolism	64	0.551324794140157	1.80388993875128	0.000537923614846692	0.000537923614846692	0.00586471727682439	2097	tags=42%, list=18%, signal=35%	9791/56894/56994/10162/81579/255189/54675/8443/23175/10434/5130/150763/55224/5320/81490/254531/129642/10908/10400/11313/2819/23171/391013/8399/123745/1103/5319
hsa00620	hsa00620	Pyruvate metabolism	35	0.659435379009185	1.94028652035197	0.000553199336160797	0.000553199336160797	0.00586471727682439	1770	tags=40%, list=15%, signal=34%	4200/55902/4191/32/1737/5160/4199/84532/124/125/3029/126/5162/3945
hsa01212	hsa01212	Fatty acid metabolism	37	0.616556098669701	1.83260449233077	0.000554836323284631	0.000554836323284631	0.00586471727682439	2070	tags=38%, list=17%, signal=31%	3032/37/3030/35/3295/10449/2180/51/6342/54995/30/27349/1374/1376
hsa04512	hsa04512	ECM-receptor interaction	73	-0.501557301149253	-1.72162110923235	0.000678733031674208	0.000678733031674208	0.00663145787510846	1523	tags=29%, list=13%, signal=25%	22987/3680/2335/3339/961/8516/3693/1287/3676/960/7148/3910/8515/375790/7059/7060/7058/158326/1311/1278/1277
hsa04933	hsa04933	AGE-RAGE signaling pathway in diabetic complications	72	-0.506470220604034	-1.73552579153171	0.000679655641141822	0.000679655641141822	0.00663145787510846	1532	tags=38%, list=13%, signal=33%	1027/5578/6777/5599/2335/7043/5336/23236/3717/4790/84812/1287/1958/1019/5290/2152/5602/7424/1281/4087/7046/595/1278/1277/51196/50507/7042
hsa00280	hsa00280	Valine, leucine and isoleucine degradation	34	0.635568364455748	1.86203831212261	0.000736377025036819	0.000736377025036819	0.00691878608319194	1871	tags=38%, list=16%, signal=32%	3032/3030/35/10449/316/3158/594/84693/587/30/1629/11112/586
hsa04723	hsa04723	Retrograde endocannabinoid signaling	105	0.47267575511574	1.65814633522168	0.00106439595529537	0.00106439595529537	0.0096435874145182	1824	tags=35%, list=15%, signal=30%	4706/4695/4716/4729/115/4715/4708/4709/57406/4710/2775/4726/54539/4720/2166/4696/4712/4731/4728/4694/4698/1432/55967/4535/4725/4707/4700/4723/4541/4717/4718/51079/107/374291/4697/57030/4704
hsa00071	hsa00071	Fatty acid degradation	29	0.641637095499532	1.81946177887005	0.00110558319513543	0.00110558319513543	0.00967134482858946	1613	tags=41%, list=14%, signal=36%	3032/37/3030/35/10449/2180/51/124/125/2639/126/30
hsa04820	hsa04820	Cytoskeleton in muscle cells	169	-0.390698290663729	-1.50103285383355	0.00167104320840296	0.00167104320840296	0.0137586212605523	1563	tags=26%, list=13%, signal=23%	58/7138/27295/3680/2273/2335/3339/9672/8516/2192/3693/1287/1290/3676/255631/825/2199/2200/8515/1281/7431/375790/9260/1289/7059/58529/7170/7060/8082/2026/7058/6641/1311/1278/1277/23439/6383/633/7135/8910/1462/91010/4703/4628
hsa01200	hsa01200	Carbon metabolism	76	0.505105659225994	1.6970109581351	0.00178094390026714	0.00178094390026714	0.0137586212605523	1789	tags=34%, list=15%, signal=29%	4200/283871/55902/5224/35/2875/4191/1737/5160/4199/3418/51/4967/84532/3417/84693/6470/2653/6390/3420/8803/84706/5162/226/2027/5213
hsa04260	hsa04260	Cardiac muscle contraction	60	0.531611168127171	1.72255757614474	0.0017950098725543	0.0017950098725543	0.0137586212605523	1806	tags=38%, list=15%, signal=33%	488/4624/55799/783/10479/84679/9377/7384/7169/1350/10975/1537/1339/481/7388/6262/7386/7139/4513/1349/476/4514/29796
hsa04658	hsa04658	Th1 and Th2 cell differentiation	68	-0.477609636818686	-1.62402963905814	0.00180627681192143	0.00180627681192143	0.0137586212605523	1861	tags=35%, list=16%, signal=30%	6775/3119/3718/916/3560/3561/6777/3460/3113/5599/3108/3109/3111/84441/182/3117/3717/4790/3122/3115/5602/4773/55534/4853
hsa00640	hsa00640	Propanoate metabolism	23	0.676867610545115	1.8267539984921	0.00184399778720266	0.00184399778720266	0.0137586212605523	1770	tags=52%, list=15%, signal=45%	3030/55902/35/32/51/594/84532/84693/8803/79611/1629/3945
hsa04261	hsa04261	Adrenergic signaling in cardiomyocytes	112	0.450930162204547	1.58978412050136	0.00196148359486448	0.00196148359486448	0.0139295085946802	1672	tags=30%, list=14%, signal=26%	5501/488/153/5502/4624/55799/783/5528/115/5522/90993/185/64208/9252/7169/5527/154/5525/3784/11069/5523/481/5499/1432/64091/11149/28227/6262/801/10411/107/7139/208/476
hsa04672	hsa04672	Intestinal immune network for IgA production	32	-0.593445184336257	-1.75507805925485	0.0019767186470459	0.0019767186470459	0.0139295085946802	1437	tags=50%, list=12%, signal=44%	6370/959/941/3119/3113/3108/3109/3111/3117/7852/3122/10673/3676/6387/3115/23308
hsa05323	hsa05323	Rheumatoid arthritis	65	-0.473759347351458	-1.59694617339777	0.00272047154840172	0.00272047154840172	0.0186524507301512	1437	tags=23%, list=12%, signal=20%	3113/3108/3109/3111/7043/3117/3122/10673/6387/6352/3115/3683/534/1513/7042
hsa00010	hsa00010	Glycolysis / Gluconeogenesis	48	0.538819731480156	1.67719692506386	0.00292879370309354	0.00292879370309354	0.0195523346937823	1789	tags=33%, list=15%, signal=28%	55902/5224/669/1737/5160/5236/84532/124/125/126/5162/226/130589/3945/2027/5213
hsa03320	hsa03320	PPAR signaling pathway	50	0.5312018595379	1.66479154137703	0.00331430675750322	0.00331430675750322	0.0210351750021821	2083	tags=44%, list=17%, signal=36%	6256/364/2172/3158/2180/4199/51/948/10999/729359/1622/5465/6342/5360/10062/30/2170/1581/1374/51129/1376/2712
hsa05205	hsa05205	Proteoglycans in cancer	144	-0.383571631888674	-1.44588199888954	0.0033167495854063	0.0033167495854063	0.0210351750021821	1671	tags=29%, list=14%, signal=25%	10451/5578/8322/27250/2549/7157/4478/3479/8321/10818/23365/2335/3339/5747/6548/673/6093/5336/3693/22800/2099/867/3709/1839/960/3082/5290/1499/4087/3480/2535/595/4659/7410/3708/1278/1277/5058/6383/51196/4060/7042
hsa04975	hsa04975	Fat digestion and absorption	26	0.626921193978352	1.72922623844134	0.00353685778108712	0.00353685778108712	0.0218840237546084	2097	tags=50%, list=18%, signal=41%	81579/8694/338/1056/948/10999/5320/391013/8399/64240/337/64241/5319
hsa04931	hsa04931	Insulin resistance	71	0.484904565066196	1.61454520427569	0.00376952073236403	0.00376952073236403	0.022768283120294	1733	tags=34%, list=15%, signal=29%	5501/5837/5291/32/6199/90993/5590/6945/948/10999/6774/6196/6517/5499/5465/79660/6513/5509/10062/9882/208/5581/5506/7376
hsa04974	hsa04974	Protein digestion and absorption	79	-0.447187613934152	-1.5514743075524	0.00410583941605839	0.00410583941605839	0.0242229449025722	965	tags=20%, list=8%, signal=19%	1287/81578/1290/255631/80781/1281/1289/1306/1278/1277/23439/4311/1307/1303/7373/1295
hsa05416	hsa05416	Viral myocarditis	54	-0.483689583716096	-1.57936069203795	0.00444938820912125	0.00444938820912125	0.0256531712535459	1458	tags=39%, list=12%, signal=34%	5551/3113/3106/3108/3109/3111/3134/3135/841/3117/3105/3133/3122/8672/3115/3683/595/8082/2534/6641/8910
hsa05202	hsa05202	Transcriptional misregulation in cancer	125	-0.398251771697941	-1.47657043291575	0.00467180565288484	0.00467180565288484	0.0263369628618771	1846	tags=29%, list=16%, signal=25%	1436/890/64919/2313/1027/3560/7157/3486/3479/466/8091/894/2115/904/5747/8900/4790/3066/472/860/1848/1649/51426/4086/861/8864/3480/5327/1647/221037/2119/2892/6935/6760/6258/8464
hsa04980	hsa04980	Cobalamin transport and metabolism	12	0.741308640261723	1.69667407758361	0.00506376594148537	0.00506376594148537	0.0279260318512122	2099	tags=75%, list=18%, signal=62%	6948/57215/5052/3054/4552/25974/27249/326625/7629
hsa00020	hsa00020	Citrate cycle (TCA cycle)	22	0.637850307701189	1.70051755925504	0.00665803587941557	0.00665803587941557	0.0359369909728814	1593	tags=45%, list=13%, signal=39%	4191/1737/5160/3418/4967/3417/6390/3420/8803/5162
hsa01210	hsa01210	2-Oxocarboxylic acid metabolism	28	0.588408934586659	1.65493339703449	0.00719026548672566	0.00719026548672566	0.0380011838223878	2290	tags=57%, list=19%, signal=46%	2875/1737/5160/3418/4967/594/3417/3420/587/84706/5162/1629/586/3419/95/1431
hsa05320	hsa05320	Autoimmune thyroid disease	36	-0.528901701416011	-1.60671029618697	0.00956106040851804	0.00956106040851804	0.0494997971740676	1458	tags=39%, list=12%, signal=34%	3119/5551/3113/3106/3108/3109/3111/3134/3135/3117/3105/3133/3122/3115
hsa00062	hsa00062	Fatty acid elongation	17	0.658709338283518	1.65238537914097	0.0101776461880089	0.0101776461880089	0.051638162764424	1754	tags=35%, list=15%, signal=30%	3032/3030/10449/10965/117145/641371
hsa05206	hsa05206	MicroRNAs in cancer	114	-0.383174964168664	-1.40503618400413	0.0124773139745917	0.0124773139745917	0.0612457717720876	1800	tags=32%, list=15%, signal=27%	6659/63923/1027/8660/5156/5578/27250/5743/7157/8091/894/10253/6093/659/5336/4790/27086/3066/472/960/5290/7148/8626/1545/3925/7431/8434/4082/9839/595/4194/6935/4325/6624/4853/7042
hsa05216	hsa05216	Thyroid cancer	25	-0.581261796358551	-1.63046102695334	0.0125541125541126	0.0125541125541126	0.0612457717720876	1459	tags=40%, list=12%, signal=35%	7157/673/1499/51426/1647/7170/595/51176/7175/6258
hsa04659	hsa04659	Th17 cell differentiation	77	-0.417627854266907	-1.4437013058869	0.0130047912388775	0.0130047912388775	0.0619769887927088	1835	tags=34%, list=15%, signal=29%	4088/3119/3718/916/3560/3561/6777/3460/3113/5599/3108/3109/3111/3117/3717/4790/3122/6095/861/3115/5602/3556/4087/4773/7046/6258
hsa05321	hsa05321	Inflammatory bowel disease	51	-0.466606502070975	-1.51114268717359	0.0131926121372032	0.0131926121372032	0.0619769887927088	1861	tags=33%, list=16%, signal=28%	6775/4088/3119/3561/3460/3113/3108/3109/3111/7043/3117/4790/3122/6095/3115/4087/7042
hsa04380	hsa04380	Osteoclast differentiation	94	-0.396301719390349	-1.41377864067627	0.0143214366901569	0.0143214366901569	0.0660567701880919	1521	tags=23%, list=13%, signal=21%	6773/3460/1540/5599/7189/489/5336/4790/3709/6885/5290/5602/4773/7046/7006/140885/2534/3708/4982/1513/9846/7042
hsa05230	hsa05230	Central carbon metabolism in cancer	47	0.492513780929229	1.53011866599754	0.0164323534781815	0.0164323534781815	0.0740943426970956	1789	tags=30%, list=15%, signal=25%	5291/5894/5224/2064/5160/5605/3418/3417/6513/5162/23410/208/3945/5213
hsa00592	hsa00592	alpha-Linolenic acid metabolism	15	0.660298497986496	1.60479673914967	0.0166481687014428	0.0166481687014428	0.0740943426970956	2097	tags=60%, list=18%, signal=49%	81579/255189/51/5320/30/391013/8399/123745/5319
hsa04510	hsa04510	Focal adhesion	145	-0.354373444359484	-1.3364130793869	0.0173067804646752	0.0173067804646752	0.0756975334298861	1725	tags=28%, list=14%, signal=24%	10451/5156/5578/2324/3680/5599/3479/81/894/2335/5747/8516/673/6093/3693/1287/56034/3676/80310/3082/5290/7148/1499/3910/5602/8515/7424/87/3480/7059/595/7060/7058/4659/2534/7410/1311/1278/1277/5058/1793
hsa00630	hsa00630	Glyoxylate and dicarboxylate metabolism	22	0.593183808867435	1.58143606840966	0.0183095986683928	0.0183095986683928	0.0787263742922867	1599	tags=41%, list=13%, signal=35%	283871/55902/4191/84532/84693/2752/6470/2653/125061
hsa04152	hsa04152	AMPK signaling pathway	81	0.419220847140731	1.42032994990917	0.019674476837775	0.019674476837775	0.0818949540100093	1240	tags=25%, list=10%, signal=22%	1978/5291/55437/5528/5522/84335/32/6199/29904/1080/90993/8408/948/5527/5525/6517/5523/51719/23216/28227
hsa04625	hsa04625	C-type lectin receptor signaling pathway	70	-0.415600910378362	-1.41969227877339	0.0196921684019919	0.0196921684019919	0.0818949540100093	1681	tags=31%, list=14%, signal=27%	8915/91860/53342/6773/5743/1540/5599/23365/841/1959/5336/4790/22800/3709/5290/834/5602/4773/8844/3708/4046/5058
hsa05166	hsa05166	Human T-cell leukemia virus 1 infection	158	-0.344434118203074	-1.31110275834675	0.0230050323508267	0.0230050323508267	0.0931775900731866	1943	tags=30%, list=16%, signal=25%	2005/112/8829/890/4088/3119/6908/3718/916/3560/292/3561/6777/7157/3113/5599/3106/3108/894/3109/3111/3134/3135/7043/1386/1959/3117/8900/4790/3105/3133/3122/472/1958/1019/5290/3115/5602/3683/4087/4773/64764/545/7046/595/9586/7042
hsa04145	hsa04145	Phagosome	114	-0.371633336991098	-1.36271503747007	0.0231397459165154	0.0231397459165154	0.0931775900731866	1437	tags=23%, list=12%, signal=20%	3113/3106/3108/3109/3111/3134/3135/3117/3105/3133/3693/3122/7846/79659/3115/534/1783/78989/22925/7059/4973/7060/7058/8411/1311/9902
hsa01240	hsa01240	Biosynthesis of cofactors	92	0.404891812491229	1.39318324744516	0.0248214285714286	0.0248214285714286	0.0973275313739942	1966	tags=26%, list=17%, signal=22%	210/25902/80308/3145/80347/50808/4338/23475/4337/249/53354/6470/1728/55312/8566/54995/27235/6697/203/587/125061/51805/586/326625
hsa04668	hsa04668	TNF signaling pathway	81	-0.394094841970616	-1.37509457968149	0.0249376558603491	0.0249376558603491	0.0973275313739942	1551	tags=25%, list=13%, signal=22%	6868/7128/5743/1540/5599/3627/6376/182/841/1386/4790/6885/5290/6352/5602/7424/7188/64764/7187/9586
hsa00982	hsa00982	Drug metabolism - cytochrome P450	46	0.479157063089518	1.48228801141969	0.0253443526170799	0.0253443526170799	0.0974160921964315	3575	tags=57%, list=30%, signal=40%	316/2330/2948/4257/124/125/2947/126/4128/2327/1571/4129/7363/2946/2938/131/1549/1544/2944/4258/7364/10941/1576/54490/2940/7367
hsa00270	hsa00270	Cysteine and methionine metabolism	35	0.513546840578254	1.5110320799598	0.0269223676931588	0.0269223676931588	0.101937008861764	1939	tags=34%, list=16%, signal=29%	27232/7263/4357/4191/262/191/23743/587/3945/586/55256/10768
hsa05203	hsa05203	Viral carcinogenesis	120	-0.361179041774506	-1.33398408640315	0.0274788184108083	0.0274788184108083	0.102150182028931	1750	tags=29%, list=15%, signal=25%	6908/1027/3718/2965/6777/51564/2959/7157/6672/6502/3106/81/894/3134/3135/841/1386/1959/8900/4790/3105/3066/3133/1019/2934/5290/5922/7188/64764/87/7187/9734/595/10971/9586
hsa05140	hsa05140	Leishmaniasis	57	-0.429527877552436	-1.41728777750325	0.0277840017925162	0.0277840017925162	0.102150182028931	1514	tags=32%, list=13%, signal=28%	3119/3460/5743/3113/3108/7189/3109/3111/7043/3117/3717/4790/3122/3676/6885/3115/1915/7042
hsa04976	hsa04976	Bile secretion	50	0.462786498278775	1.45037716635296	0.028355735591972	0.028355735591972	0.102762891393462	2084	tags=34%, list=18%, signal=28%	361/6256/6523/57552/115/1080/5243/481/6513/107/476/64240/64241/1581/6580/478/483
hsa05310	hsa05310	Asthma	23	-0.553267425277413	-1.51941224400904	0.033195020746888	0.033195020746888	0.118606375092661	1798	tags=39%, list=15%, signal=33%	3119/3113/3108/3109/3111/3117/3122/3115/2205
hsa00260	hsa00260	Glycine, serine and threonine metabolism	29	0.528655572980057	1.49908509961541	0.0346416067809103	0.0346416067809103	0.122055953716365	1710	tags=28%, list=14%, signal=24%	55349/27232/5224/669/23464/6470/2653/4128
hsa00785	hsa00785	Lipoic acid metabolism	16	0.610538828991978	1.51145865967602	0.0372487553014936	0.0372487553014936	0.129444124407498	1638	tags=44%, list=14%, signal=38%	1737/5160/4967/594/2653/5162/1629
hsa00900	hsa00900	Terpenoid backbone biosynthesis	15	0.622270982361815	1.51237424650651	0.038660747317795	0.038660747317795	0.132535421103679	2211	tags=40%, list=19%, signal=33%	3158/10269/10654/51449/23590/4598
hsa05120	hsa05120	Epithelial cell signaling in Helicobacter pylori infection	47	-0.441324774549822	-1.40539231267165	0.0395580110497238	0.0395580110497238	0.133089670966939	1551	tags=28%, list=13%, signal=24%	102/525/6868/5599/5336/4790/5803/1839/6352/5602/534/83700/5058
hsa05164	hsa05164	Influenza A	118	-0.353388390141099	-1.3020677537482	0.03987167736022	0.03987167736022	0.133089670966939	1671	tags=26%, list=14%, signal=23%	5578/292/51284/6773/3460/3113/3108/64135/3627/7098/3109/3111/841/3117/3717/4790/3122/1019/4599/4938/5290/4939/834/6352/3841/3115/317/4940/4600/7187/90865
hsa05222	hsa05222	Small cell lung cancer	67	-0.399607354661925	-1.35428937641782	0.0406412282682321	0.0406412282682321	0.133658698907437	1474	tags=28%, list=12%, signal=25%	1027/5743/7157/6502/7189/2335/5747/4790/1287/1019/5290/51426/3910/317/7188/1647/7187/595/6258
hsa00480	hsa00480	Glutathione metabolism	42	0.469231329254117	1.43395598387607	0.0410958904109589	0.0410958904109589	0.133658698907437	1738	tags=29%, list=15%, signal=24%	9588/2878/2948/26873/494143/3418/4257/3417/2947/290/2687/2936
hsa05146	hsa05146	Amoebiasis	73	-0.389828519151147	-1.3381063460019	0.0429864253393665	0.0429864253393665	0.136957649500094	1364	tags=22%, list=11%, signal=20%	81/2335/911/7043/5747/23236/4790/1287/5290/3910/1281/87/1278/1277/7042/9630
hsa04012	hsa04012	ErbB signaling pathway	61	0.425439261491979	1.38273205901435	0.0431899641577061	0.0431899641577061	0.136957649500094	1630	tags=31%, list=14%, signal=27%	1978/5291/5894/369/8440/2066/6199/2069/2064/2885/868/5605/6654/572/56924/374/5609/2002/208
hsa04360	hsa04360	Axon guidance	139	-0.33754137888126	-1.26725995929089	0.0441245870693723	0.0441245870693723	0.138193963401153	1508	tags=24%, list=13%, signal=21%	91584/6586/54434/7225/7220/23365/54437/5998/5747/10154/9037/6093/659/5336/7852/55740/6387/9353/5290/84628/2049/5362/4773/223117/91653/2534/219699/2045/8633/5058/6091/2043/2042
hsa04150	hsa04150	mTOR signaling pathway	107	0.372676225733276	1.30995307531827	0.0467753366406804	0.0467753366406804	0.143098793816497	1232	tags=18%, list=10%, signal=16%	1855/1978/5291/5894/79109/55437/84335/6199/23175/2885/5605/7474/8408/54468/58528/6654/6196/51719/7855
hsa05162	hsa05162	Measles	96	-0.36403164539044	-1.30217810614027	0.0472387037882246	0.0472387037882246	0.143098793816497	1734	tags=31%, list=15%, signal=27%	1027/3718/916/3560/51284/3561/6777/7128/6773/7157/4478/5599/894/7189/64135/841/4790/9451/1019/4599/6885/4938/5290/4939/5602/317/4940/4600/7187/595
hsa04720	hsa04720	Long-term potentiation	46	0.452593853016279	1.40011385419761	0.0473829201101928	0.0473829201101928	0.143098793816497	1533	tags=26%, list=13%, signal=23%	5501/5502/5894/369/5605/5533/6196/5499/5906/801/10411/107
hsa04071	hsa04071	Sphingolipid signaling pathway	86	0.389611532208314	1.33042634126291	0.0484044460380065	0.0484044460380065	0.14446404328371	1764	tags=26%, list=15%, signal=22%	5291/5894/637/6609/1903/8560/5528/5522/4363/5590/5605/5527/5525/3827/5523/1432/140/28227/208/2207/5581/134
