# Supplementary material for: SGPP2 Ameliorates Chronic Heart Failure by Attenuating ERS via the SIRT1/AMPK Pathway
Source: Curr Issues Mol Biol. 2026 Jan 19;48(1):100. doi: 10.3390/cimb48010100 (PMC12840272; doi:10.3390/cimb48010100)
Supplement: Supplementary file 1 [file cimb-48-00100-s001.zip › Supplementary File 2/g9_SLC2A1_ungGSEA.csv]

	ID	Description	setSize	enrichmentScore	NES	pvalue	p.adjust	qvalue	rank	leading_edge	core_enrichment
hsa05132	hsa05132	Salmonella infection	183	0.513217787551482	1.8677432883945	0.000122669283611384	0.000122669283611384	0.00288366728060873	2587	tags=44%, list=21%, signal=35%	5604/113457/64837/1147/112714/1785/7278/84790/8772/81873/10093/3654/3836/23207/10096/5970/5291/5606/391/5894/10540/578/382/23118/10095/7097/10787/10121/5420/347688/3320/8795/8767/8976/9842/4074/8517/5594/5878/6281/3839/3800/55207/203068/84617/5286/9367/581/10094/5868/7280/1432/10109/7132/10381/4615/5585/127829/58484/197259/1434/5216/60/7277/84516/4609/929/3831/8797/998/302/8717/8677/3551/23643/58…
hsa05131	hsa05131	Shigellosis	166	0.484499723521532	1.74605414333135	0.000125	0.000125	0.00288366728060873	2765	tags=45%, list=23%, signal=35%	598/3099/3678/2931/643246/1147/4793/5581/81873/10093/4193/823/10096/5970/5291/1399/382/23118/10095/55072/7414/8936/1729/8767/8976/9564/8517/84335/5594/3059/3101/6199/581/55054/10892/10094/10241/7322/64121/1432/3710/8454/10109/1398/7132/4615/58484/29110/5216/3554/60/11335/3688/113026/7323/9474/929/998/8717/5580/3551/5331/25851/10163/5879/7094/57180/8915/387/7157/207/7311/718/9978/6093
hsa04144	hsa04144	Endocytosis	165	0.461036253326267	1.66068791339327	0.000125093820365274	0.000125093820365274	0.00288366728060873	2624	tags=38%, list=22%, signal=30%	1785/128866/81873/10093/27183/28964/26286/84612/4193/10096/10193/2870/56288/9146/7048/55048/6455/382/10095/8729/160/23396/58513/91782/51100/8976/60682/26056/1212/5878/8723/9559/868/29924/3800/5584/11021/10938/11267/147179/10015/10094/5868/5119/10109/51699/137492/9815/832/22905/83737/161/112936/9101/998/409/1175/4218/131890/55040/57180/387/57132
hsa05130	hsa05130	Pathogenic Escherichia coli infection	150	0.500769203162035	1.78587393177828	0.000127064803049555	0.000127064803049555	0.00288366728060873	2587	tags=43%, list=21%, signal=34%	113457/1147/112714/7278/4793/84790/8772/81873/10093/3654/7430/10096/5970/10672/578/382/23118/10095/10787/8936/347688/8795/8976/8517/5594/5861/3059/2768/10061/203068/84617/581/147179/10094/7280/1432/9069/10109/5062/7132/10381/4615/3554/60/10802/7277/9080/3688/9632/4627/283446/10458/8797/2212/998/8717/25/3551/7009/57121/10163/5879/57180/79861/387
hsa05170	hsa05170	Human immunodeficiency virus 1 infection	141	0.463570540811339	1.6429195106955	0.000128336755646817	0.000128336755646817	0.00288366728060873	2591	tags=35%, list=21%, signal=28%	598/5604/637/1147/5533/3845/8772/3654/9616/162/5970/5291/1399/5606/8907/5894/578/23118/1072/7097/2783/25939/8517/5594/8905/6199/2773/581/3984/1432/3710/1111/8454/5062/1398/7132/4615/2923/29110/2767/164/4893/85363/8717/2782/3551/5879/9133/2793
hsa04141	hsa04141	Protein processing in endoplasmic reticulum	112	0.620648707261551	2.14713082795263	0.000131700250230475	0.000131700250230475	0.00288366728060873	2534	tags=54%, list=21%, signal=43%	6747/55768/55741/79139/29927/56886/6185/6400/10130/6184/1965/823/10525/9695/578/64215/7841/56893/51726/10960/267/6745/51465/84447/3320/80267/55666/9532/6396/54788/80331/118424/22926/84061/10483/23480/5886/7494/581/5611/5034/51009/55432/58505/10484/7322/9601/3309/8454/2923/10802/23193/9632/7323/3703/3300/10134/10808/7184/10113
hsa05135	hsa05135	Yersinia infection	94	0.576916800611704	1.95823531140487	0.00013412017167382	0.00013412017167382	0.00288366728060873	2804	tags=52%, list=23%, signal=40%	5604/3678/1147/6196/81873/10093/3654/10096/5970/5291/1399/5606/391/382/23118/10095/23396/8976/9564/8517/3586/5594/147179/6195/3984/10094/4210/1432/10109/1398/4615/5585/9815/58484/29110/60/3688/10458/2212/998/3551/10163/5879/57180/387/207/6093/5880/3606
hsa05235	hsa05235	PD-L1 expression and PD-1 checkpoint pathway in cancer	59	0.583225646706566	1.85183961608199	0.000142429853297251	0.000142429853297251	0.00288366728060873	2349	tags=44%, list=19%, signal=36%	5604/6774/1147/3716/29126/4793/5533/3845/3091/5970/5291/5606/5894/7097/3459/8517/5594/1457/6199/1432/10538/4615/1459/4893/4215/3551
hsa05100	hsa05100	Bacterial invasion of epithelial cells	52	0.577464866473743	1.79916717009319	0.000144404332129964	0.000144404332129964	0.00288366728060873	2587	tags=58%, list=21%, signal=46%	3678/1785/81873/10093/10096/5291/1399/391/10459/10095/7414/8936/8976/9564/1212/3059/1495/10094/4233/10109/1398/60/3688/23607/998/6464/10163/5879/57180/387
hsa03008	hsa03008	Ribosome biogenesis in eukaryotes	47	0.704290270576211	2.15615721083301	0.000146156094709149	0.000146156094709149	0.00288366728060873	2684	tags=79%, list=22%, signal=61%	92856/55341/10799/29889/6949/10248/26354/5901/55127/84135/51096/1457/83732/55226/65083/9790/23560/23160/51602/10557/10607/28987/1459/10528/84128/10940/55781/3692/55651/10885/5822/10813/134430/22803/10775/25996/54433
hsa05230	hsa05230	Central carbon metabolism in cancer	43	0.628015090284427	1.89284918728014	0.000147950880307738	0.000147950880307738	0.00288366728060873	2666	tags=47%, list=22%, signal=36%	3099/5604/3939/3845/3091/5291/5894/8140/5594/3101/2539/9123/4233/6510/4893/4609/5214/5159/7157/207
hsa03050	hsa03050	Proteasome	34	0.67007905107443	1.93241844852017	0.000151492198151795	0.000151492198151795	0.00288366728060873	2234	tags=59%, list=19%, signal=48%	11047/10197/5684/23198/5717/5714/10213/5688/5721/5683/5708/51371/5685/5718/5720/5713/5693/5691/5715/5694
hsa04142	hsa04142	Lysosome	86	0.512766697221448	1.71871377918641	0.000272739669984999	0.000272739669984999	0.00359837194397484	2596	tags=45%, list=22%, signal=36%	527/4758/2519/4864/6556/8943/162/8763/2717/7805/8907/967/53/4668/2588/23163/23545/1075/4074/1212/26985/57192/533/26088/8905/9114/1201/26503/3920/10312/4125/968/164/2799/1497/4669/8692/23431/23062
hsa04071	hsa04071	Sphingolipid signaling pathway	85	0.508704650720137	1.70251959130679	0.000273261374504714	0.000273261374504714	0.00359837194397484	2800	tags=53%, list=23%, signal=41%	5604/637/140/1903/3845/5581/5970/166929/5291/5894/10672/5516/4846/8439/8560/2207/6610/8877/5594/2768/55012/2773/5529/581/4363/1432/7132/130367/4893/5526/81537/8717/5331/56848/5879/259230/5525/387/7157/9294/5528/207/6093/9517/5880
hsa04066	hsa04066	HIF-1 signaling pathway	76	0.554574467441681	1.82703114066411	0.000275520044083207	0.000275520044083207	0.00359837194397484	2295	tags=38%, list=19%, signal=31%	3099/5604/6774/3939/54583/3091/1026/5970/2023/5054/5291/1978/3570/2872/4846/3459/7076/5594/3101/6199/2321/4055/285/112398/1977/1536/3162/5214/5230
hsa03013	hsa03013	Nucleocytoplasmic transport	73	0.550340135765947	1.80265357306113	0.000277392510402219	0.000277392510402219	0.00359837194397484	2541	tags=49%, list=21%, signal=39%	3838/5905/8563/3836/25909/4927/57510/79711/81929/10527/79228/10921/3837/23511/5901/8480/6396/3839/9883/23165/22916/23633/4686/11260/55161/3843/1434/129401/9688/79902/59343/100101267/23279/23214/6612/23534
hsa05211	hsa05211	Renal cell carcinoma	47	0.577714982677352	1.76865190070981	0.000292312189418299	0.000292312189418299	0.00359837194397484	2445	tags=47%, list=20%, signal=37%	5604/54583/3845/3091/1026/369/5906/5291/1399/5546/5894/7030/5594/4233/112398/5062/1398/2889/4893/7040/998/5879
hsa00071	hsa00071	Fatty acid degradation	33	-0.610185714654363	-1.9300441735606	0.000294290759270159	0.000294290759270159	0.00359837194397484	1942	tags=39%, list=16%, signal=33%	1374/34/223/1892/33/217/113612/36/501/3033/1962/128/1376
hsa00280	hsa00280	Valine, leucine and isoleucine degradation	40	-0.565231125204545	-1.87116885225931	0.000299311583358276	0.000299311583358276	0.00359837194397484	1822	tags=45%, list=15%, signal=38%	5095/34/26275/5019/223/1892/11112/549/217/36/4329/501/3033/1962/3712/3155/54511/5096
hsa05161	hsa05161	Hepatitis B	110	0.473714919222526	1.63469722532518	0.000396510705789056	0.000396510705789056	0.00452856963980133	2208	tags=34%, list=18%, signal=28%	5604/6774/2002/637/1147/3716/1017/3845/8772/3654/1026/369/57506/5970/5291/5606/7048/5894/23118/7097/8517/5594/10488/7534/581/1654/7297/1432/90993/4615/29110/898/3454/4893/7529/4609/7040
hsa01250	hsa01250	Biosynthesis of nucleotide sugars	26	0.694173562189847	1.90027263570519	0.000470883691728143	0.000470883691728143	0.0051218927872184	2241	tags=62%, list=19%, signal=50%	3099/54187/2584/7360/64841/140838/29925/55907/9945/2582/5373/6675/3101/55276/10020/29926
hsa04940	hsa04940	Type I diabetes mellitus	27	-0.62477569816258	-1.89899487756152	0.00055386319579064	0.00055386319579064	0.00545965516113531	1626	tags=33%, list=13%, signal=29%	3122/3117/3134/3133/3109/3111/3108/3115/1363
hsa04657	hsa04657	IL-17 signaling pathway	65	0.520329480198475	1.67872455953048	0.0005616399887672	0.0005616399887672	0.00545965516113531	2567	tags=38%, list=21%, signal=30%	1147/8772/1051/23765/5970/23118/3320/6280/1994/8517/5594/4312/6364/6279/8061/1432/55540/29110/5597/5598/5596/8717/3551/7184/84818
hsa04662	hsa04662	B cell receptor signaling pathway	53	0.548047475074581	1.71567697612108	0.000573641187437258	0.000573641187437258	0.00545965516113531	2800	tags=40%, list=23%, signal=31%	5604/1147/4793/5533/3845/5970/5291/5894/8517/5594/11025/353514/10892/4893/3551/118788/5879/8915/207/1380/5880
hsa03060	hsa03060	Protein export	19	0.705517625782272	1.8146585917051	0.000641539695268645	0.000641539695268645	0.00586164689992825	2320	tags=63%, list=19%, signal=51%	29927/9789/60559/6731/58477/23480/6730/90701/3309/6728/51608/8266
hsa00410	hsa00410	beta-Alanine metabolism	24	-0.662308429464648	-1.9495031195	0.000829416643627315	0.000829416643627315	0.00727954021484708	1727	tags=46%, list=14%, signal=39%	1807/26275/223/1892/217/4329/501/1962/57571/8639/51380
hsa05220	hsa05220	Chronic myeloid leukemia	53	0.543576848377432	1.70168156214333	0.000860461781155887	0.000860461781155887	0.00727954021484708	2349	tags=47%, list=19%, signal=38%	598/5604/1147/613/3845/4193/1026/369/5970/5291/1399/7048/5894/578/8517/5594/581/1398/4616/4893/4609/7040/25/6464/3551
hsa04146	hsa04146	Peroxisome	58	-0.496955685349649	-1.7585606862579	0.00100368016058883	0.00100368016058883	0.00813092991823571	2015	tags=36%, list=17%, signal=30%	10901/92960/225/26061/55825/5264/6342/5193/1962/8504/5191/5824/11264/8309/373156/5189/3155/54511/283927/847/2053
hsa04218	hsa04218	Cellular senescence	112	0.45411561432429	1.57101049847097	0.0010536020018438	0.0010536020018438	0.00813092991823571	2276	tags=32%, list=19%, signal=26%	5604/1017/5533/3845/4193/1026/896/823/5970/5054/5501/1874/5291/5606/7048/5894/1978/9261/6009/5499/55957/5594/28996/144715/5883/1432/5810/3710/1111/3364/898/4616/4893/4609/7040/1875
hsa00520	hsa00520	Amino sugar and nucleotide sugar metabolism	32	0.63748284067006	1.8133079939835	0.00106788710907704	0.00106788710907704	0.00813092991823571	2241	tags=53%, list=19%, signal=43%	3099/54187/2584/7360/64841/140838/29925/55907/9945/51167/2582/5373/6675/3101/55276/10020/29926
hsa05332	hsa05332	Graft-versus-host disease	29	-0.584936561457013	-1.80262518415417	0.0011328235627301	0.0011328235627301	0.00818948274170296	1626	tags=66%, list=13%, signal=57%	7124/3803/3119/3569/3812/355/3458/3811/3553/3813/3122/3117/3134/3133/3109/3111/3108/3824/3115
hsa03015	hsa03015	mRNA surveillance pathway	53	0.536623876467861	1.67991510145624	0.00114728237487452	0.00114728237487452	0.00818948274170296	2649	tags=43%, list=22%, signal=34%	2935/26528/5501/2107/5516/10921/5499/10914/8761/55012/22916/29101/5529/51692/4686/26986/5526/10978/23435/9887/5525/5528/5042
hsa04140	hsa04140	Autophagy - animal	107	0.455908153509801	1.56880981637511	0.00119236883942766	0.00119236883942766	0.0082533983462776	2363	tags=35%, list=20%, signal=28%	598/5604/643246/84971/3845/3091/79065/1965/9110/5291/5894/5516/6009/10652/51100/9842/8660/84335/5594/5861/23130/6199/8673/64689/55054/10010/10241/64121/64422/55255/3920/26003/29110/4893/9474/5580/4218
hsa04370	hsa04370	VEGF signaling pathway	42	0.574143014150478	1.72187828433633	0.00133412392528906	0.00133412392528906	0.00896299974575003	2800	tags=45%, list=23%, signal=35%	5604/5533/3845/5291/5894/9261/4846/8877/5594/1432/3791/3315/4893/998/56848/5879/123745/207/5880
hsa04020	hsa04020	Calcium signaling pathway	172	-0.345913374573534	-1.42498330805807	0.00151057401812689	0.00151057401812689	0.00985848306567022	1773	tags=24%, list=15%, signal=21%	5260/2774/5350/6261/8817/7424/116443/805/401152/3357/2903/552/57105/7423/444/6869/5567/818/6546/5136/2778/4638/2263/3708/10800/1909/3360/5137/5737/5024/7419/23236/9127/53373/6263/80310/56034/4915/5332/51196/9630/2246
hsa04145	hsa04145	Phagosome	101	0.459444610994744	1.57293408912178	0.00159214541594799	0.00159214541594799	0.0101022092181495	2583	tags=46%, list=21%, signal=36%	113457/3678/29927/527/112714/7278/84790/9146/7097/347688/23545/4074/5878/533/23673/9114/526/23480/2214/203068/84617/7057/4481/5868/7280/64581/3920/10381/3689/9296/60/7277/10312/1536/3688/2209/4360/929/3693/2212/3684/11151/5879/2204/79861/8685
hsa00600	hsa00600	Sphingolipid metabolism	34	0.599006215909253	1.72745388853042	0.00166641417966975	0.00166641417966975	0.0102876778659555	2527	tags=47%, list=21%, signal=37%	55627/4758/2717/166929/64781/8560/6610/8877/9334/55331/130367/81537/7357/2531/56848/259230
hsa04666	hsa04666	Fc gamma R-mediated phagocytosis	68	0.495045458122333	1.60550121381341	0.00182328190743338	0.00182328190743338	0.0109598940142117	2666	tags=50%, list=22%, signal=39%	5604/1785/5581/81873/10093/10096/5291/1399/5894/382/7408/1072/10095/23396/8936/8877/5594/6199/2214/3984/10094/10109/1398/3055/2209/2212/998/5580/56848/10163/5879/57180/123745/207
hsa05167	hsa05167	Kaposi sarcoma-associated herpesvirus infection	131	0.425057209725275	1.49577953714891	0.00219553144775927	0.00219553144775927	0.0127793108089918	2712	tags=34%, list=22%, signal=27%	5604/6774/637/643246/1147/3716/5533/3845/8772/3091/1026/5970/5291/5894/57580/578/9261/3459/1230/2783/8517/5594/581/285/23533/7297/1432/3710/64422/7132/29110/3055/3454/4893/4609/8717/2782/3551/5879/1827/2793/7157/207/7311/718
hsa00982	hsa00982	Drug metabolism - cytochrome P450	48	-0.492731554518815	-1.6773145883576	0.00223785166240409	0.00223785166240409	0.0127793108089918	1582	tags=25%, list=13%, signal=22%	7364/2326/2327/2328/4129/4259/128/373156/27306/2949/2329/2941
hsa05152	hsa05152	Tuberculosis	135	0.423797934747063	1.49648931482973	0.00244247332562026	0.00244247332562026	0.0136076177576276	2587	tags=35%, list=21%, signal=28%	637/527/3716/5533/8772/3654/1051/5970/1054/5894/7097/3459/2207/8767/8877/23545/64127/3586/5594/5878/533/9114/4801/2214/581/10892/5868/64581/1432/3920/7132/4615/3689/10312/2209/4360/929/7040/2212/8717/7421/3684/56848/3313/11151/8915/387
hsa04210	hsa04210	Apoptosis	89	0.463517823440064	1.56154205127106	0.00284668564457096	0.00284668564457096	0.0154305004509194	2595	tags=40%, list=22%, signal=32%	598/5604/113457/637/1147/112714/7278/3845/84790/8772/1965/823/5970/5291/5894/578/84823/27429/8795/1075/8517/5594/581/3710/7132/60/7277/4616/4803/4893/8797/8717/3551/79861/4000/7157
hsa05163	hsa05163	Human cytomegalovirus infection	153	0.410207007906167	1.46751033301132	0.00290477393281132	0.00290477393281132	0.0154305004509194	2595	tags=33%, list=22%, signal=26%	5604/6774/2002/637/1147/3716/5533/3845/8772/4193/1026/5970/5291/1399/5894/10672/1978/578/3570/6009/1230/2783/9564/8517/5594/10488/2768/6199/2773/115/581/1432/3710/90993/1398/7132/2923/29110/3554/2767/4893/4609/5732/8717/2782/3551/5331/5879/387/2793/7157
hsa05221	hsa05221	Acute myeloid leukemia	45	0.542449190148102	1.65061240239641	0.00307512080831747	0.00307512080831747	0.0159641439092079	2497	tags=49%, list=21%, signal=39%	5604/6774/1147/3845/369/5970/5291/5894/1978/5467/8517/5594/5292/6199/7704/2209/4893/4609/929/3684/3551/6688
hsa05160	hsa05160	Hepatitis C	115	0.424054611505079	1.47152075998602	0.00484546883184914	0.00484546883184914	0.0241442871501211	2349	tags=30%, list=19%, signal=25%	5604/6774/637/1147/3716/1017/10197/3845/8772/1965/1026/369/57506/5970/5291/5894/578/5516/7533/6256/8517/5594/7534/581/7297/9069/7132/29110/9080/3454/4893/7529/4609/8717/3551
hsa04380	hsa04380	Osteoclast differentiation	91	0.452837205771518	1.53017436222412	0.00486223662884927	0.00486223662884927	0.0241442871501211	2984	tags=40%, list=25%, signal=30%	5604/1147/3716/5533/5970/5291/7048/23118/3459/8517/5594/2355/11025/353514/2214/8061/7297/1432/3710/7132/8792/3554/3454/2209/7040/2212/10326/3551/5879/6688/207/4688/4286/8600/4791/5601
hsa04148	hsa04148	Efferocytosis	107	0.42704866537875	1.46950242753592	0.00569687334393217	0.00569687334393217	0.0271136255034473	2445	tags=40%, list=20%, signal=32%	5604/1849/384/8754/3091/1051/1399/5029/240/89790/9261/8877/5467/6256/9564/3586/5594/5878/23250/24145/7376/7057/558/6868/10461/5868/1432/1398/64284/713/5175/23166/5031/5732/55754/3693/7040/10326/714/51552/84868/56848/5879
hsa04613	hsa04613	Neutrophil extracellular trap formation	70	0.471157325348147	1.53652519665305	0.0056976097832129	0.0056976097832129	0.0271136255034473	2816	tags=46%, list=23%, signal=35%	5604/5970/55869/5291/5894/27180/7097/1184/2357/5594/2214/64581/1432/3689/60/1536/2209/51311/2212/3684/5331/728/2358/5879/366/8520/207/718/4688/2266/5880/83447
hsa00980	hsa00980	Metabolism of xenobiotics by cytochrome P450	49	-0.470758529335029	-1.60978844577584	0.00612705578845534	0.00612705578845534	0.0285622149537016	1177	tags=16%, list=10%, signal=15%	4259/2052/128/373156/27306/8574/2949/2941
hsa04910	hsa04910	Insulin signaling pathway	98	0.436437101954278	1.48865253083722	0.00642140468227425	0.00642140468227425	0.0293356803379687	2349	tags=35%, list=19%, signal=28%	3099/5604/5261/2002/3845/369/5501/5770/5291/1399/5894/1978/2872/6009/5499/5576/8660/9322/5594/868/5584/3101/6199/10211/6720/10603/5106/1398/1977/2889/4893/89801/6464/3551
hsa04114	hsa04114	Oocyte meiosis	89	0.443141324613614	1.49289580259171	0.00718449234106005	0.00718449234106005	0.032178221630754	2078	tags=28%, list=17%, signal=23%	5604/1017/6196/5533/5501/5516/10459/246184/7533/5499/26271/6790/5594/8243/7534/5529/115/6195/51434/1432/3710/8454/898/5526/7529
hsa04722	hsa04722	Neurotrophin signaling pathway	83	0.447567879769762	1.49441256231579	0.00736598008457236	0.00736598008457236	0.0323566331650244	2666	tags=45%, list=22%, signal=35%	5604/4793/6196/3845/3654/396/5970/5906/5291/1399/5894/9261/8767/11108/5594/10019/581/6195/1432/10603/1398/2889/5598/4803/4893/5663/4215/11213/998/5580/25/6464/3551/5879/387/7157/207
hsa04668	hsa04668	TNF signaling pathway	84	0.443592298336761	1.48381677131879	0.00845262440354465	0.00845262440354465	0.0362676721335586	1966	tags=30%, list=16%, signal=25%	5604/79651/1147/8772/1051/5970/5291/5606/23118/8809/8986/64127/8517/5594/6364/10488/192111/83786/6868/602/1432/90993/7132/197259/83737
hsa05212	hsa05212	Pancreatic cancer	56	0.490800382328005	1.5476999191994	0.00857387825092884	0.00857387825092884	0.0362676721335586	2666	tags=45%, list=22%, signal=35%	598/5604/6774/1147/3716/3845/1026/369/5970/5291/7048/5894/578/8517/5594/6199/581/5899/4616/7040/998/3551/5879/7157/207
hsa00510	hsa00510	N-Glycan biosynthesis	31	0.564697432956696	1.59807641130413	0.0087463556851312	0.0087463556851312	0.0363245776779611	2293	tags=52%, list=19%, signal=42%	10195/6185/8703/6184/7841/57171/1798/84061/58505/4247/85365/8818/4245/23193/79053/3703
hsa00052	hsa00052	Galactose metabolism	18	0.646111528767938	1.64315707048534	0.00914340712223292	0.00914340712223292	0.0372954764196343	2177	tags=44%, list=18%, signal=36%	3099/2584/2717/7360/2582/3101/55276/5214
hsa00120	hsa00120	Primary bile acid biosynthesis	10	-0.73479715994004	-1.7166500956481	0.00963438735177866	0.00963438735177866	0.0386087175500641	1699	tags=70%, list=14%, signal=60%	1581/3295/9420/6342/8309/10858/1593
hsa04620	hsa04620	Toll-like receptor signaling pathway	75	0.449002352084724	1.47660523203115	0.010495787874603	0.010495787874603	0.0413354985261133	2445	tags=31%, list=20%, signal=25%	5604/1147/3716/8772/3654/5970/5291/5606/23118/7097/6696/8517/5594/7297/1432/4615/29110/3454/51311/929/3551/23643/5879
hsa05330	hsa05330	Allograft rejection	24	-0.55377296857666	-1.63002927594869	0.0129941940834946	0.0129941940834946	0.0503075845873029	1626	tags=38%, list=13%, signal=33%	959/3122/3117/3134/3133/3109/3111/3108/3115
hsa04742	hsa04742	Taste transduction	65	-0.408697020128555	-1.47392338061713	0.0138888888888889	0.0138888888888889	0.0528752436647173	1339	tags=17%, list=11%, signal=15%	259292/259296/50840/5567/5136/50838/2784/5137/5024/23236/5332
hsa04623	hsa04623	Cytosolic DNA-sensing pathway	55	0.47776651436926	1.50119636015052	0.0143225436837582	0.0143225436837582	0.0529371584699454	2974	tags=42%, list=25%, signal=32%	1147/4793/8772/57506/5970/5437/25939/8517/661/171568/55718/5093/4210/197259/29110/9533/3551/11035/51428/3606/10623/3451/3428
hsa01523	hsa01523	Antifolate resistance	23	0.585479534772299	1.56977041944196	0.0145699514334952	0.0145699514334952	0.0529371584699454	2349	tags=48%, list=19%, signal=39%	1147/6472/5970/4524/8517/1244/4363/8714/471/2618/3551
hsa05204	hsa05204	Chemical carcinogenesis - DNA adducts	41	-0.460608038048955	-1.53101550163076	0.0148125755743652	0.0148125755743652	0.0529371584699454	2075	tags=27%, list=17%, signal=22%	119391/7365/6817/7364/6799/4259/2052/373156/27306/2949/2941
hsa05203	hsa05203	Viral carcinogenesis	120	0.399252551114936	1.3922676730842	0.014832162373146	0.014832162373146	0.0529371584699454	2595	tags=32%, list=22%, signal=25%	6774/3716/1017/3845/4193/27044/1026/896/5970/55869/5291/578/9261/7533/6722/1739/8517/5594/9114/10488/7534/2961/581/7874/4055/1654/1111/90993/898/23513/4893/7529/998/8717/5902/5879/387/7157
hsa04136	hsa04136	Autophagy - other	18	0.623834407578287	1.58650306020535	0.0153994225216554	0.0153994225216554	0.0533599296927599	2180	tags=39%, list=18%, signal=32%	84971/79065/5516/23130/55054/64422/9474
hsa04340	hsa04340	Hedgehog signaling pathway	43	-0.449325505004482	-1.50503237935754	0.0154178230033919	0.0154178230033919	0.0533599296927599	1866	tags=33%, list=15%, signal=28%	23432/408/84455/5567/374654/11127/50937/2121/595/6608/894/55733/57758/91653
hsa04062	hsa04062	Chemokine signaling pathway	123	0.396211738368278	1.38552754900617	0.0156939040207523	0.0156939040207523	0.0535047474077493	2669	tags=33%, list=22%, signal=26%	5604/6774/2931/1147/4793/3845/2870/5970/56288/5906/5291/1399/5894/57580/1230/2783/9564/8517/5594/2268/6364/2773/115/23533/1398/3055/4893/998/409/5580/2782/6464/3551/5331/5879/729230/131890/387/2793/207/6362
hsa05145	hsa05145	Toxoplasmosis	77	0.435952295168801	1.43860229547482	0.0159735610024787	0.0159735610024787	0.0536573179185429	2350	tags=36%, list=19%, signal=29%	598/6774/1147/3716/4793/3654/5970/5606/240/23118/7097/3459/3911/8517/3586/5594/2773/284217/23533/7297/1432/7132/4615/3688/7040/3918/3551/23643
hsa00380	hsa00380	Tryptophan metabolism	26	-0.53145607340011	-1.60133062135594	0.01652437345084	0.01652437345084	0.0547031127205534	1645	tags=46%, list=14%, signal=40%	223/1892/1743/217/4129/51166/501/3033/1962/847/23498/11185
hsa00513	hsa00513	Various types of N-glycan biosynthesis	24	0.574856480164992	1.55313590550089	0.0169146436961629	0.0169146436961629	0.0550935703113059	2293	tags=42%, list=19%, signal=34%	10195/6185/8703/6184/84061/58505/4247/85365/4245/3703
hsa04137	hsa04137	Mitophagy - animal	75	0.435537519107372	1.43232429958064	0.0171247065322469	0.0171247065322469	0.0550935703113059	2755	tags=36%, list=23%, signal=28%	598/643246/3845/3091/79065/1965/10452/5970/22879/23786/267/7030/5878/1457/192111/10241/5868/84134/29110/1459/4893/79594/9101/84315/7157/7311/4286
hsa04931	hsa04931	Insulin resistance	75	0.434368371077213	1.4284793974541	0.0174009114763154	0.0174009114763154	0.0552046460579013	2349	tags=33%, list=19%, signal=27%	10999/6774/6196/5581/5970/5501/5770/5291/9945/5499/4846/8660/10488/6199/57761/7376/200186/6195/6720/5106/90993/7132/22877/5580/3551
hsa00270	hsa00270	Cysteine and methionine metabolism	40	0.506003586253295	1.49949249362457	0.0184656958414652	0.0184656958414652	0.0577801874203022	1222	tags=28%, list=10%, signal=25%	3939/875/262/27232/1491/6723/586/2730/10768/1786/4357
hsa05140	hsa05140	Leishmaniasis	49	0.478714569947626	1.47716738804473	0.0191276626575859	0.0191276626575859	0.0590427140355069	2348	tags=41%, list=19%, signal=33%	2002/3716/4793/3654/5970/23118/7097/3459/3586/5594/2214/1432/4615/3689/1536/3688/2209/7040/2212/3684
hsa00785	hsa00785	Lipoic acid metabolism	12	-0.67057656411215	-1.65494481912911	0.0198293172690763	0.0198293172690763	0.0595699218424255	2193	tags=50%, list=18%, signal=41%	593/387787/2653/1743/55753/275
hsa05143	hsa05143	African trypanosomiasis	30	-0.496149869362876	-1.53903639976343	0.0198750709823964	0.0198750709823964	0.0595699218424255	1302	tags=30%, list=11%, signal=27%	3039/3040/335/4878/7412/3043/23236/5332/3910
hsa05417	hsa05417	Lipid and atherosclerosis	153	0.373375272144368	1.33574526861353	0.0200808284920434	0.0200808284920434	0.0595699218424255	2595	tags=28%, list=22%, signal=22%	598/6774/637/1147/5533/3845/3654/1965/5970/5906/5291/5606/9619/23118/7097/4846/3320/8795/6256/8517/5594/4312/22926/7494/581/10010/1432/3309/7132/4615/29110/1536/4893/929/8797/998/3551/23643/5331/5879/7184/387/7157
hsa04924	hsa04924	Renin secretion	48	-0.423034559941804	-1.44005804430925	0.020460358056266	0.020460358056266	0.0597512337698867	1160	tags=27%, list=10%, signal=25%	805/5567/4878/5136/2778/111/3708/1909/5137/23236/1636/5332/5140
hsa04660	hsa04660	T cell receptor signaling pathway	81	0.422903955070654	1.40712464143718	0.0206651156425346	0.0206651156425346	0.0597512337698867	2666	tags=35%, list=22%, signal=27%	5604/1147/4793/5533/3845/5970/5291/5894/5516/1739/8517/3586/5594/868/55012/5529/10892/1432/5062/4893/5526/998/3551/8915/5525/387/5528/207
hsa00650	hsa00650	Butanoate metabolism	22	-0.547201794885569	-1.57327919250876	0.0213933077345036	0.0213933077345036	0.0610835233998325	1831	tags=36%, list=15%, signal=31%	54988/5019/1892/3033/1962/7915/3155/54511
hsa00340	hsa00340	Histidine metabolism	17	-0.592274404960329	-1.60355594160189	0.0221518987341772	0.0221518987341772	0.0624686423043074	1986	tags=47%, list=16%, signal=39%	3067/223/217/4129/3176/501/57571/443
hsa05169	hsa05169	Epstein-Barr virus infection	137	0.378957145340067	1.33953623011873	0.023524874662553	0.023524874662553	0.0643187416843409	2445	tags=31%, list=20%, signal=25%	6774/637/1147/11047/3716/1017/4793/8772/3654/8819/4193/1026/896/57506/5970/5291/5606/578/23118/7097/5717/79685/8517/5714/10213/581/7874/7297/1432/5708/4615/2923/5718/5713/29110/898/3454/4616/4609/8717/9612/3551/5879
hsa04115	hsa04115	p53 signaling pathway	61	0.447167539389134	1.42665537786871	0.0235628105039035	0.0235628105039035	0.0643187416843409	2595	tags=38%, list=22%, signal=30%	598/637/1017/4193/1026/896/9538/5054/8493/83667/55240/900/8795/581/7057/1111/3732/898/4616/51246/8797/9133/7157
hsa04130	hsa04130	SNARE interactions in vesicular transport	25	0.55325194386301	1.50596840395184	0.0239137230384495	0.0239137230384495	0.0643187416843409	2270	tags=40%, list=19%, signal=33%	2054/6845/9570/10652/8673/6811/6809/6810/8674/143187
hsa05320	hsa05320	Autoimmune thyroid disease	34	-0.469351561349591	-1.49616433075089	0.0241105557189062	0.0241105557189062	0.0643187416843409	1626	tags=29%, list=13%, signal=26%	959/1493/3122/3117/3134/3133/3109/3111/3108/3115
hsa05213	hsa05213	Endometrial cancer	41	0.495178238755998	1.47575685152542	0.0243501643262623	0.0243501643262623	0.0643187416843409	2110	tags=39%, list=18%, signal=32%	5604/2002/3845/1026/369/5291/8312/5894/578/8313/5594/581/1495/4616/4893/4609
hsa05162	hsa05162	Measles	106	0.398403269927936	1.37056727140345	0.0247256379743488	0.0247256379743488	0.0643187416843409	2004	tags=26%, list=17%, signal=22%	598/6774/637/1147/3716/1017/4793/8772/3654/1965/896/57506/5970/5291/578/23118/7097/8517/1457/868/9367/581/7297/4615/29110/898/1459/3454
hsa03018	hsa03018	RNA degradation	49	0.472396132241722	1.45767061333078	0.0247790175336908	0.0247790175336908	0.0643187416843409	2853	tags=43%, list=24%, signal=33%	2023/23644/219988/54512/8761/56915/11157/9337/131870/22894/26986/5214/87178/3313/23019/22803/11340/5042/23404/55802/196513
hsa05206	hsa05206	MicroRNAs in cancer	108	0.395700559073384	1.36333896932838	0.0256444150693985	0.0256444150693985	0.0657481221778563	2765	tags=38%, list=23%, signal=30%	5604/3678/6774/6541/3845/5581/4193/7430/1026/5291/1399/5894/578/900/8660/1945/5594/1786/2146/5292/1942/7057/4363/4233/1398/1944/3371/898/5598/4893/4609/3162/5159/25/6464/3551/387/7157/648/54541/6093
hsa04150	hsa04150	mTOR signaling pathway	110	0.393787128217954	1.35888210344558	0.0259053661115517	0.0259053661115517	0.0657481221778563	1841	tags=27%, list=15%, signal=23%	5604/1147/54468/6196/3845/6249/6520/5291/81929/5894/1978/8140/83667/6009/79109/7855/84335/5594/1855/6396/526/23175/6199/6195/64121/7132/9675/1977/9296/57600
hsa04913	hsa04913	Ovarian steroidogenesis	31	-0.476232974760521	-1.48865789789031	0.0286944045911047	0.0286944045911047	0.0720264406740281	1160	tags=29%, list=10%, signal=26%	5567/2778/3479/111/2492/654/1573/8605/1583
hsa04514	hsa04514	Cell adhesion molecules	106	-0.338716080614059	-1.31138952683234	0.029930299302993	0.029930299302993	0.07319797721186	1920	tags=38%, list=16%, signal=32%	114798/80380/23705/100506658/6402/79679/959/1493/10666/1272/94030/29851/2734/9076/84628/3683/3122/3117/4685/3134/9379/3133/6383/26047/57689/83700/3109/7412/5792/5010/3111/3108/5797/8516/5802/4756/3115/54413/58494/23114
hsa03410	hsa03410	Base excision repair	30	0.524115809764634	1.47432016562196	0.0300925925925926	0.0300925925925926	0.07319797721186	2518	tags=37%, list=21%, signal=29%	5428/57804/54107/328/5984/5425/5982/5424/2237/8930/3980
hsa05219	hsa05219	Bladder cancer	27	0.540057976119663	1.48715536393204	0.030355186981693	0.030355186981693	0.07319797721186	2730	tags=48%, list=23%, signal=37%	5604/3845/4193/1026/369/5894/5594/4312/7057/4893/4609/7157/1890
hsa04012	hsa04012	ErbB signaling pathway	51	0.458752280832337	1.42606670322472	0.0304429375270524	0.0304429375270524	0.07319797721186	2347	tags=39%, list=19%, signal=32%	5604/2002/3845/1026/369/5291/1399/5894/1978/5594/868/374/6199/5062/1398/27/4893/4609/25/6464
hsa05110	hsa05110	Vibrio cholerae infection	29	0.527376608717987	1.47475371784822	0.0310616597125637	0.0310616597125637	0.0739076771669554	2154	tags=48%, list=18%, signal=40%	29927/527/23545/533/9114/526/23480/115/9601/9296/60/10312/1080/11014
hsa05310	hsa05310	Asthma	19	-0.549623397498207	-1.53478167174102	0.0323865144677462	0.0323865144677462	0.0762655848019634	1626	tags=42%, list=13%, signal=36%	3122/3117/3109/3111/3108/3115/2206/2205
hsa05012	hsa05012	Parkinson disease	174	0.356486005505963	1.28920944908788	0.0331960564083365	0.0331960564083365	0.0773742668164233	1997	tags=26%, list=17%, signal=22%	598/113457/64837/23516/112714/11047/27173/7278/84790/1965/7332/5684/7922/27429/5717/51465/347688/5714/3800/118424/22926/2773/203068/84617/7494/10213/581/5688/201266/29985/7280/91252/5683/9817/5708/3710/3309/10381/5685/5718/5713/5693/5691/7277/5715
hsa04625	hsa04625	C-type lectin receptor signaling pathway	78	0.412927126716923	1.36562863936827	0.0335395189003436	0.0335395189003436	0.0773851738583155	2666	tags=31%, list=22%, signal=24%	1147/5533/3845/4193/5970/5291/5894/9261/2207/8517/3586/5594/868/10892/602/64581/1432/3710/4893/5580/3551/8915/387/207
hsa00053	hsa00053	Ascorbate and aldarate metabolism	14	-0.600459457618362	-1.54233774273023	0.0359358841778697	0.0359358841778697	0.082085124911555	2415	tags=43%, list=20%, signal=34%	7365/7364/9104/223/217/501
hsa03320	hsa03320	PPAR signaling pathway	54	-0.393364543979428	-1.37431670311506	0.0389053742169469	0.0389053742169469	0.0879881834817872	1942	tags=31%, list=16%, signal=27%	1374/1622/34/364/33/5346/2167/335/6257/6342/28965/1962/10873/6258/8309/1376/1593
hsa00562	hsa00562	Inositol phosphate metabolism	46	0.461268636671621	1.40831072240678	0.0394736842105263	0.0394736842105263	0.0883982401824996	2560	tags=43%, list=21%, signal=34%	3705/9110/5291/55361/4952/23396/51763/64768/5286/80271/8871/253430/113026/4534/3706/55300/5331/8776/8867/5297
hsa04110	hsa04110	Cell cycle	104	0.387777650276545	1.33027751664406	0.0404831430846828	0.0404831430846828	0.0897786617207579	2885	tags=36%, list=24%, signal=27%	1017/4193/1026/896/55869/1874/5516/10459/246184/7533/26271/23244/8243/7534/5529/51434/1111/8454/8317/898/4616/5526/7529/4609/7040/1875/25/9133/7027/5525/7157/5528/25847/9978/9212/5001/5000
hsa03020	hsa03020	RNA polymerase	17	0.584689688691968	1.46742578666892	0.0447665056360709	0.0447665056360709	0.0983231955772002	1371	tags=41%, list=11%, signal=37%	5437/84172/5433/661/171568/25885/55718
hsa05166	hsa05166	Human T-cell leukemia virus 1 infection	155	0.355924762975047	1.27402614057221	0.0458159787959106	0.0458159787959106	0.0996698486086477	2595	tags=31%, list=22%, signal=25%	598/5604/2002/1147/3716/1017/5533/3845/3601/1026/896/7850/5970/5291/7048/246184/2874/6722/1739/5901/8517/5594/4801/10488/8498/115/200186/8061/581/51434/4055/1111/90993/7132/3689/3554/898/4893/4609/4215/7040/6929/3551/5902/7094/6688/9133/7157
hsa04810	hsa04810	Regulation of actin cytoskeleton	166	0.351657542332253	1.26731364129594	0.04825	0.04825	0.103974677259186	2587	tags=30%, list=21%, signal=24%	5604/3678/3845/81873/10093/28964/7430/369/10096/5501/5291/1399/5894/10672/3675/1072/10095/10787/7414/5499/23396/8936/1729/8976/9564/5594/2768/3984/10094/10109/5062/1398/2250/3689/5216/60/3688/4627/4893/10458/3693/998/5159/3684/57121/10163/5879/4478/57180/387
hsa01230	hsa01230	Biosynthesis of amino acids	48	0.448616766899115	1.38010850577082	0.0491707884783241	0.0491707884783241	0.10496862862564	2746	tags=27%, list=23%, signal=21%	6472/384/875/2023/2752/1491/586/5831/5214/7086/5230/435/2597
