# Supplementary material for: SGPP2 Ameliorates Chronic Heart Failure by Attenuating ERS via the SIRT1/AMPK Pathway
Source: Curr Issues Mol Biol. 2026 Jan 19;48(1):100. doi: 10.3390/cimb48010100 (PMC12840272; doi:10.3390/cimb48010100)
Supplement: Supplementary file 1 [file cimb-48-00100-s001.zip › Supplementary File 2/g9_STAT3_ungGSEA.csv]

	ID	Description	setSize	enrichmentScore	NES	pvalue	p.adjust	qvalue	rank	leading_edge	core_enrichment
hsa05132	hsa05132	Salmonella infection	182	0.498808647114789	1.93872187076817	0.000146670577882077	0.000146670577882077	0.00207370427240951	2947	tags=48%, list=24%, signal=37%	113457/7132/84790/5604/4615/112714/5970/7097/4609/10093/60/5878/929/3654/391/8767/10095/1785/197259/5286/23643/8795/10096/5216/581/8772/302/81873/1147/6281/64837/5606/382/7280/7278/8517/10787/51135/330/81027/347688/5420/10094/203068/3071/84617/23207/7184/71/7099/58484/578/8797/9367/10121/8976/6990/5894/9842/3836/3320/1434/113146/837/127829/9267/998/10109/10381/11035/10376/29108/10540/3551/3800/23…
hsa05130	hsa05130	Pathogenic Escherichia coli infection	146	0.52255348508405	1.98333664705875	0.000151263046437755	0.000151263046437755	0.00207370427240951	2938	tags=51%, list=24%, signal=40%	113457/7132/84790/4615/112714/5970/3554/10093/60/25/3654/10095/2212/8936/8795/10096/581/8772/81873/1147/382/10672/7280/9871/7278/3059/8517/10787/147179/51135/81027/347688/10094/203068/3071/84617/5777/5062/71/5861/10802/7099/4793/578/2768/8797/10061/8976/4627/4542/837/9267/64005/998/10109/9138/10381/283446/10376/29108/6714/10163/3551/10972/23191/7009/836/3569/9080/23118/27128/10092/8440/79861/8737
hsa05170	hsa05170	Human immunodeficiency virus 1 infection	143	0.450319394197984	1.70603100711942	0.000151607034566404	0.000151607034566404	0.00207370427240951	2966	tags=39%, list=24%, signal=30%	7132/25939/5604/637/4615/5970/7097/3845/2783/1072/3654/5533/598/5530/581/8772/1399/1147/5606/3710/8905/8517/51135/8907/1111/162/2923/6199/9616/2773/5062/6890/7099/578/2185/29110/6891/8503/2793/5894/811/5880/3984/85363/4776/7133/164/3551/3985/836/55970/23118/1398/8737/2775/8906
hsa05152	hsa05152	Tuberculosis	141	0.498300255234126	1.88432550692718	0.000151745068285281	0.000151745068285281	0.00207370427240951	2840	tags=40%, list=23%, signal=31%	7132/1051/637/2207/4615/3459/5970/7097/2209/5878/929/3654/8767/5533/2212/527/1054/5530/2214/581/8772/3586/3716/11151/8877/10312/23545/1378/3929/51135/718/3689/7421/1263/3684/7099/4360/30835/533/7040/64581/5894/4801/64127/8915/1379/3588/10892/6714/9114/836/3569/64170/3460/3916/2033/3656
hsa04141	hsa04141	Protein processing in endoplasmic reticulum	126	0.552569014661504	2.05908506063339	0.000154012012937009	0.000154012012937009	0.00207370427240951	2916	tags=54%, list=24%, signal=42%	55741/29927/6185/6184/55768/10130/51465/22926/64215/10960/10525/51726/9601/79139/56886/823/7841/9532/56893/7494/581/84447/9695/80267/23193/9871/58505/1965/10952/6747/6745/2923/10483/7184/267/10802/118424/578/5034/55666/6396/10484/23471/3309/5611/55432/6400/3320/51009/54788/23480/3703/811/84061/7323/7993/8720/55757/7322/3301/3310/3304/91445/10808/165324/6746/80331/10134
hsa04145	hsa04145	Phagosome	109	0.548289772985203	2.00371135627886	0.000156274417877793	0.000156274417877793	0.00207370427240951	2052	tags=45%, list=17%, signal=38%	113457/29927/3678/84790/7057/112714/7097/2209/60/23673/5878/929/2212/527/2214/4481/9146/8685/11151/715/10312/23545/7280/1536/7278/10952/81027/718/3689/347688/203068/84617/3684/4689/71/3690/6890/7099/4360/2204/30835/533/64581/6891/1535/9296/23480/811/10381
hsa04218	hsa04218	Cellular senescence	106	0.506275740958498	1.8438615990726	0.000156470035988108	0.000156470035988108	0.00207370427240951	2168	tags=37%, list=18%, signal=31%	1017/7048/5604/5970/1874/4609/4088/3845/5054/4616/896/5533/1026/823/204851/5530/5501/5606/4193/3710/1978/6009/9261/144715/1875/1111/7157/83593/5499/677/7040/1871/55957/8503/5894/28996/10758/11200/4776
hsa05135	hsa05135	Yersinia infection	107	0.550756378490041	2.00708879559506	0.000156961230576048	0.000156961230576048	0.00207370427240951	3042	tags=53%, list=25%, signal=40%	3678/5604/4615/5970/10093/60/3654/391/10095/2212/10096/3586/81873/1399/1147/5606/6195/6347/382/8517/147179/4210/51135/10094/71/8935/23396/7099/58484/2185/7454/29110/8976/8503/7409/998/10109/9138/5880/3984/3937/148022/29108/9564/6714/10163/3551/2335/6196/3569/6197/23118/10092/1398/9844/5605/10097
hsa04380	hsa04380	Osteoclast differentiation	95	0.564211977844038	2.02261072218243	0.000157529930686831	0.000157529930686831	0.00207370427240951	2789	tags=49%, list=23%, signal=39%	7132/7048/2355/5604/3459/5970/11025/3554/353514/2209/9021/5533/2212/1435/5530/2214/3716/1147/8061/3710/6688/8517/10288/4689/3690/4791/7040/8503/1535/5971/3726/4982/488/11006/11026/10326/3937/11024/7305/8792/3454/3551/10859/10990/7297/23118/3460
hsa04613	hsa04613	Neutrophil extracellular trap formation	81	0.514144432811827	1.80688954564929	0.000159184972938555	0.000159184972938555	0.00207370427240951	2348	tags=41%, list=19%, signal=33%	2357/27180/5604/5970/7097/2209/60/2212/728/2358/2214/366/1536/1378/1184/6404/718/3689/3684/4689/71/3690/7099/51311/64581/8503/5894/1535/837/5880/1379/51564/6714
hsa05150	hsa05150	Staphylococcus aureus infection	69	0.567254069701164	1.94542460282493	0.000160565189466924	0.000160565189466924	0.00207370427240951	1369	tags=26%, list=11%, signal=23%	2357/2209/720/2212/728/2358/713/719/2214/3586/715/714/5724/6404/718/3689/3684/2204
hsa04610	hsa04610	Complement and coagulation cascades	68	0.529049196064661	1.80915223736197	0.000161030595813205	0.000161030595813205	0.00207370427240951	2422	tags=41%, list=20%, signal=33%	1604/11326/5265/5329/5054/966/720/728/713/719/7056/7035/715/714/2162/1378/718/3689/5345/3684/5104/10544/5328/3827/3053/1379/2/629
hsa05235	hsa05235	PD-L1 expression and PD-1 checkpoint pathway in cancer	61	0.552465385662172	1.85644090995353	0.00016260162601626	0.00016260162601626	0.00207370427240951	2451	tags=43%, list=20%, signal=34%	3091/5604/4615/3459/5970/7097/3845/5533/5530/3716/1147/5606/8517/10538/6199/5777/7099/4793/29126/4215/8503/5894/1459/148022/55509/3551
hsa04623	hsa04623	Cytosolic DNA-sensing pathway	63	0.546754818732742	1.84439881014845	0.00016260162601626	0.00016260162601626	0.00207370427240951	3366	tags=48%, list=27%, signal=35%	25939/5970/661/197259/171568/5437/3428/8772/1147/55718/8517/4210/57506/4793/29110/5093/9533/11035/29108/3551/10622/836/3569/8737/79844/29800/11128/3606/3446/3439
hsa05140	hsa05140	Leishmaniasis	59	0.562716729493826	1.88280307921108	0.000162946064852534	0.000162946064852534	0.00207370427240951	1762	tags=39%, list=14%, signal=34%	4615/3459/5970/7097/2209/3654/2002/2212/2214/3586/3716/1536/1378/51135/718/3689/3684/4689/5777/7099/4793/7040/1535
hsa04662	hsa04662	B cell receptor signaling pathway	57	0.596629485214453	1.98129544167078	0.000163907556138338	0.000163907556138338	0.00207370427240951	2694	tags=49%, list=22%, signal=39%	5604/5970/11025/353514/3845/5533/5530/1147/4067/8517/8519/10288/5777/118788/4793/8503/5894/7409/6654/11006/5880/11026/8915/11024/10892/3551/10859/10990
hsa03008	hsa03008	Ribosome biogenesis in eukaryotes	55	0.69052753400678	2.28082457605754	0.000164284540824708	0.000164284540824708	0.00207370427240951	2617	tags=64%, list=21%, signal=50%	92856/55127/55341/51096/26354/10799/29889/6949/83732/51602/65083/22803/3692/28987/23160/55226/10940/54913/84128/55505/23560/5901/10528/1459/29107/10885/10171/5822/10248/10607/57455/55651/84135/134430/2091
hsa05134	hsa05134	Legionellosis	44	0.56090763435106	1.78010003615133	0.000167364016736402	0.000167364016736402	0.00207370427240951	2690	tags=45%, list=22%, signal=36%	4615/5970/7097/929/23786/1378/718/3689/3684/5861/7099/58484/4791/3297/1379/29108/3310/3304/836/3569
hsa01250	hsa01250	Biosynthesis of nucleotide sugars	25	0.703464346161947	1.98784393035634	0.000174094707520891	0.000174094707520891	0.00207370427240951	1659	tags=64%, list=14%, signal=55%	6675/9945/64841/2584/5373/55276/3099/54187/3101/7360/7358/140838/10020/29925/2582/5238
hsa00650	hsa00650	Butanoate metabolism	19	-0.692978585476234	-1.92991030646823	0.000227531285551763	0.000227531285551763	0.00257469612598048	2352	tags=53%, list=19%, signal=43%	1892/38/622/3033/5019/18/7915/54511/3155/1962
hsa00280	hsa00280	Valine, leucine and isoleucine degradation	38	-0.642718182801382	-2.09589946563413	0.00024330900243309	0.00024330900243309	0.00262212709389044	2421	tags=63%, list=20%, signal=51%	593/26275/1892/38/1738/11112/1629/3033/223/217/34/56922/5019/18/4329/501/3712/36/549/54511/3155/1962/27034/5096
hsa04742	hsa04742	Taste transduction	66	-0.495575850133418	-1.77573074489211	0.000264061262212833	0.000264061262212833	0.00271641968305068	3016	tags=36%, list=25%, signal=28%	5030/50831/773/50839/5566/3351/3352/259294/112/50832/259290/5136/50840/259295/2557/23236/50838/5567/259296/2911/5024/5137/2784/5332
hsa05166	hsa05166	Human T-cell leukemia virus 1 infection	168	0.426051206351937	1.64341231173234	0.000295595625184747	0.000295595625184747	0.00273204514228078	2794	tags=36%, list=23%, signal=28%	1017/7132/3601/7048/5604/2114/7850/109/5970/4055/6513/3554/4609/4088/3845/896/2002/5533/1026/598/5530/581/3718/3716/1147/8061/6688/8517/3689/1111/90993/10488/7157/7538/5902/246184/4791/4215/7040/1871/5901/200186/6929/8503/5971/4801/811/11200/2874/6722/4776/2005/3559/3551/1739/7094/898/3569/8498/2033
hsa04144	hsa04144	Endocytosis	165	0.425323111834434	1.63767149265156	0.000295901760615476	0.000295901760615476	0.00273204514228078	2961	tags=41%, list=24%, signal=32%	7048/26286/4088/10093/3949/51100/5878/6455/10095/1785/56288/28964/10096/9146/81873/2870/4193/382/160/5584/147179/10193/868/10094/27183/84612/26056/11021/128866/161/23396/4218/409/55616/91782/8976/5119/55048/9267/998/10109/1212/378/10938/829/22905/5371/1211/29924/11267/1175/6714/3310/3559/92421/377/3800/9559/137492/8723/3304/867/9101/30846/27128/10092/22841/8729
hsa05131	hsa05131	Shigellosis	150	0.442429679692815	1.68278383336784	0.000301795684321714	0.000301795684321714	0.00273204514228078	2985	tags=47%, list=24%, signal=36%	7132/3678/4615/5970/3554/10093/2931/60/929/8767/10095/643246/8936/10096/5216/823/3099/598/581/81873/1399/1147/5580/4193/3710/382/3101/3059/8517/5581/718/10094/6199/7157/71/55072/1729/7099/4793/58484/29110/8976/960/8503/54874/87/837/9267/998/10109/8915/7323/10892/7322/29108/9564/6714/10163/3551/7094/7336/23118/84335/27128/10092/1398/7414/8737/64121/9844/10241
hsa05133	hsa05133	Pertussis	55	0.562906495812367	1.8592900448466	0.000328569081649417	0.000328569081649417	0.00276190219269342	1338	tags=33%, list=11%, signal=29%	3678/4615/5970/929/1072/3654/720/23643/713/3586/715/714/51135/718/3689/3684/2773/7099
hsa00520	hsa00520	Amino sugar and nucleotide sugar metabolism	33	0.629330481122599	1.88061572908185	0.000341530054644809	0.000341530054644809	0.00276190219269342	1659	tags=52%, list=14%, signal=45%	6675/9945/64841/2584/5373/55276/3099/54187/3101/7360/7358/140838/10020/51700/29925/2582/5238
hsa03050	hsa03050	Proteasome	31	0.653116584190273	1.93104892633235	0.000341705108491372	0.000341705108491372	0.00276190219269342	2776	tags=48%, list=23%, signal=38%	11047/10197/5688/5684/5721/23198/5720/5691/5717/5686/5713/5683/51371/10213/5718
hsa05171	hsa05171	Coronavirus disease - COVID-19	158	0.417020164544374	1.59674685443922	0.000447761194029851	0.000447761194029851	0.00337885621788122	2768	tags=34%, list=23%, signal=27%	7132/4615/5970/7097/3570/3654/720/2212/728/713/719/3572/3716/6175/1147/715/714/6347/2162/1536/8517/51135/718/57506/7099/4793/6187/200916/29110/6158/51311/8503/6139/6137/6136/6201/6157/3454/6223/6227/629/6142/3551/9045/6868/3921/6130/6208/6160/6181/3569/2197/7297/23118
hsa05163	hsa05163	Human cytomegalovirus infection	161	0.417567273901089	1.60135983482259	0.000447894893998208	0.000447894893998208	0.00337885621788122	2348	tags=33%, list=19%, signal=27%	7132/1230/5604/637/109/5970/3554/4609/3570/3845/2783/5732/2002/5533/1026/5530/581/8772/3716/1399/1147/4193/6347/3710/10672/8517/1978/6009/2923/6199/90993/10488/7157/2773/3690/6890/578/2185/2768/29110/1871/6891/8503/2793/5894/6654/811/9138/5880/4776/3588/9564/6714
hsa04066	hsa04066	HIF-1 signaling pathway	81	0.499833504894607	1.75659576749682	0.000477554918815664	0.000477554918815664	0.0034863941441551	1719	tags=31%, list=14%, signal=27%	3939/7076/3091/4846/5604/54583/3459/5970/4055/6513/2023/3570/5054/285/1026/3099/2872/1536/3101/1978/6199/3162/7099/7010/8503
hsa04146	hsa04146	Peroxisome	63	-0.505504975233405	-1.80072912085425	0.000519210799584631	0.000519210799584631	0.00367205006285183	2771	tags=46%, list=23%, signal=36%	255027/51268/92960/3295/23417/4358/5192/23600/23305/6647/26063/847/8528/5264/26061/6342/5193/373156/8504/8309/283927/5189/5824/11264/5191/54511/3155/1962/2053
hsa05161	hsa05161	Hepatitis B	125	0.448588118807233	1.66847763496225	0.000619003404518725	0.000619003404518725	0.00424515891456223	2794	tags=38%, list=23%, signal=30%	1017/7048/5604/637/4615/5970/7097/4609/4088/3845/3654/2002/1026/581/8772/3718/3716/1147/5606/8517/51135/90993/10488/7157/57506/7099/2185/29110/7040/1654/1871/8503/5894/7534/6654/4776/148022/3454/6714/369/3551/6778/836/898/3569/7297/23118/2033
hsa04625	hsa04625	C-type lectin receptor signaling pathway	76	0.494920452986532	1.72176590947666	0.000638773554774832	0.000638773554774832	0.004251898274817	2760	tags=39%, list=22%, signal=31%	602/2207/5970/3845/5533/5530/3586/1147/5580/4193/3710/8517/868/9261/1263/30835/4791/64581/8503/5894/5971/8915/4776/10892/29108/6714/3551/338339/3569/64170
hsa00785	hsa00785	Lipoic acid metabolism	16	-0.709768770048335	-1.88870427010218	0.000672494956287828	0.000672494956287828	0.00429409133032947	2421	tags=69%, list=20%, signal=55%	1737/593/1738/5162/1629/51601/1743/11019/55526/55753/275
hsa00600	hsa00600	Sphingolipid metabolism	33	0.613609344932788	1.83363657125549	0.000683060109289617	0.000683060109289617	0.00429409133032947	1749	tags=42%, list=14%, signal=36%	9334/55627/2717/4758/7357/166929/6610/8877/8560/55331/259230/64781/130367/81537
hsa05167	hsa05167	Kaposi sarcoma-associated herpesvirus infection	131	0.432830577852419	1.62388983568393	0.000917150718434729	0.000917150718434729	0.00560988348402466	2856	tags=37%, list=23%, signal=28%	7132/1230/3091/5604/637/3459/5970/4609/3845/3055/2783/285/5533/643246/57580/1026/5530/581/8772/3572/3716/1147/4067/3710/8517/718/9261/7157/7538/23533/578/29110/1871/8503/2793/5894/4776/148022/3454/6714/3551/9976/836/55970/3569/7297/2033/4277
hsa04064	hsa04064	NF-kappa B signaling pathway	73	0.494839233807934	1.71169634003822	0.000961692578938932	0.000961692578938932	0.00572753197983021	3029	tags=45%, list=25%, signal=34%	7132/4615/5970/4055/3554/929/4616/3654/23643/598/1147/4067/8517/3929/51135/330/6363/7099/4791/5971/1459/5328/8915/148022/10892/8792/3551/51588/23118/597/8737/8600/7329
hsa05169	hsa05169	Epstein-Barr virus infection	138	0.427566225717103	1.61286874331963	0.00106496272630458	0.00106496272630458	0.00617994564522226	2776	tags=36%, list=23%, signal=28%	1017/637/4615/5970/7097/4609/4616/11047/3654/896/1026/581/8772/3718/3716/1147/4067/5606/4193/8819/8517/51135/2923/7157/57506/6890/4793/578/4791/29110/1871/6891/5717/960/8503/5971/79685/3280/811/5713/3454/3551/836/898/3569/7297/10213/23118/5718
hsa03013	hsa03013	Nucleocytoplasmic transport	76	0.488395087905687	1.69906498637823	0.00111785372085596	0.00111785372085596	0.00618551955487275	2906	tags=47%, list=24%, signal=36%	3838/5905/79711/25909/8563/81929/10921/79228/23511/4928/10527/23165/57510/4686/3837/129401/9883/6396/11260/4927/5901/23214/3836/29107/1434/100101267/79902/55161/22916/8480/10762/23633/23279/9775/3843/57187
hsa05100	hsa05100	Bacterial invasion of epithelial cells	52	0.530702353311491	1.73820894680404	0.0011479173499508	0.0011479173499508	0.00618551955487275	2947	tags=60%, list=24%, signal=46%	3678/10459/10093/60/391/10095/1785/6464/8936/10096/4233/81873/1399/3059/10094/71/8976/8503/998/10109/1212/1211/9564/6714/10163/2335/867/10092/1398/7414/9844
hsa05230	hsa05230	Central carbon metabolism in cancer	52	0.528867268134322	1.73219849395189	0.0011479173499508	0.0011479173499508	0.00618551955487275	1730	tags=33%, list=14%, signal=28%	3939/3091/5604/8140/6513/4609/3845/6510/3099/4233/2539/3101/5159/7157/9123/8503/5894
hsa05164	hsa05164	Influenza A	130	0.421757535808962	1.58075368801226	0.00122417750573833	0.00122417750573833	0.00644303950388596	3017	tags=37%, list=25%, signal=28%	3838/7132/5604/637/4615/3459/5970/60/9021/896/8795/581/8772/3716/1147/6347/4928/8517/1965/51135/57506/71/7099/4793/578/8797/29110/8503/5611/5894/3836/29107/8480/148022/5371/3454/29108/3551/10898/23633/836/3569/7297/3460/2033/11100/10241/5605
hsa00410	hsa00410	beta-Alanine metabolism	27	-0.599759687287526	-1.81239846169626	0.00142450142450142	0.00142450142450142	0.00718348800106917	2635	tags=52%, list=21%, signal=41%	221/23417/8639/26275/1892/223/217/18/4329/51733/51380/501/57571/1962
hsa04668	hsa04668	TNF signaling pathway	86	0.473930533581109	1.67944504860312	0.00142834470718934	0.00142834470718934	0.00718348800106917	2768	tags=40%, list=23%, signal=31%	7132/1051/602/79651/5604/5970/8809/9021/1435/197259/8772/1147/5606/6347/8986/8517/83786/330/90993/10488/1326/192111/8503/64127/3726/3976/11035/7133/3551/6868/836/3569/6401/23118
hsa01523	hsa01523	Antifolate resistance	22	0.654903654477259	1.79584022508303	0.00158954433062522	0.00158954433062522	0.00782041261062752	2896	tags=68%, list=24%, signal=52%	4524/5970/6472/1147/8517/1244/2618/6573/10257/8714/471/3551/8836/3569/239
hsa05220	hsa05220	Chronic myeloid leukemia	57	0.508342070321948	1.68810937390455	0.00163907556138338	0.00163907556138338	0.00789252509960642	2596	tags=49%, list=21%, signal=39%	7048/5604/5970/613/4609/4088/25/3845/4616/6464/1026/598/581/1399/1147/4193/8517/7157/578/7040/1871/8503/5894/6654/369/3551/861/867
hsa00071	hsa00071	Fatty acid degradation	32	-0.598874757800788	-1.88096039700394	0.00169122976564388	0.00169122976564388	0.00797399999152266	2352	tags=41%, list=19%, signal=33%	1892/38/23305/3033/223/217/34/113612/501/1376/36/1962/128
hsa05417	hsa05417	Lipid and atherosclerosis	162	0.396706977279091	1.52240878206717	0.00178890876565295	0.00178890876565295	0.00826241427745187	2768	tags=35%, list=23%, signal=27%	7132/4846/637/4615/5970/7097/3949/22926/3845/929/3654/5533/23643/8795/598/5530/7494/581/1147/4067/5606/6347/1536/10010/6256/8517/3929/1965/51135/7157/4689/6648/7184/7099/8797/29110/3309/8503/1535/7409/3320/9619/998/9138/5908/148022/29108/6714/3310/5906/3551/3304/836/3569/6401/23118
hsa04657	hsa04657	IL-17 signaling pathway	73	0.477528891122554	1.65181820549468	0.00192338515787786	0.00192338515787786	0.00854199133683158	2900	tags=34%, list=24%, signal=26%	6280/1051/6279/23765/55540/5970/8772/5598/1147/6356/8061/6347/8517/5596/7184/29110/3320/10758/5597/1994/3551/836/3569/23118/9618
hsa04666	hsa04666	Fc gamma R-mediated phagocytosis	72	0.481137269589441	1.66044170068336	0.00192492781520693	0.00192492781520693	0.00854199133683158	2090	tags=43%, list=17%, signal=36%	5604/10093/2209/7408/3055/1072/10095/1785/2212/8936/10096/2214/81873/1399/5580/8877/4067/382/5581/10094/6199/23396/7454/55616/8503/5894/7409/998/10109/5880/3984
hsa05221	hsa05221	Acute myeloid leukemia	51	0.515279486324183	1.68326025607597	0.00229658792650919	0.00229658792650919	0.00982118109001733	2845	tags=47%, list=23%, signal=36%	5604/5970/4609/2209/5292/3845/929/5914/1147/5467/6688/8517/1978/6199/3684/8503/5894/6654/5371/369/3551/861/7704/597
hsa04115	hsa04115	p53 signaling pathway	55	0.499678950083183	1.65044835051742	0.00229998357154592	0.00229998357154592	0.00982118109001733	1393	tags=36%, list=11%, signal=32%	1017/55240/637/7057/5054/4616/8493/900/896/51246/8795/1026/598/581/9538/4193/1111/83667/7157/8797
hsa05145	hsa05145	Toxoplasmosis	82	0.452520950710673	1.59139556833083	0.00271435414338177	0.00271435414338177	0.0113759481642706	2789	tags=40%, list=23%, signal=31%	7132/240/4615/3459/5970/7097/3949/3654/23643/598/3586/3716/1147/5606/8517/51135/330/2773/3911/23533/7099/4793/284217/7040/3588/3310/3551/3918/3304/836/7297/23118/3460
hsa05160	hsa05160	Hepatitis C	111	0.420906874415049	1.54240869948453	0.00296042380803989	0.00296042380803989	0.0121816482053316	3017	tags=36%, list=25%, signal=27%	1017/7132/5604/637/5970/4609/3949/3845/9021/7533/1026/581/8772/3716/1147/10197/6256/8517/1965/7157/57506/578/29110/1871/8503/5894/7534/6654/148022/3454/5516/369/3551/7532/836/9080/7297/8737/7529/5605
hsa04210	hsa04210	Apoptosis	92	0.442948969618821	1.58328586160098	0.00316155548529877	0.00316155548529877	0.0126811001178753	2206	tags=39%, list=18%, signal=32%	113457/7132/1075/84790/5604/637/112714/5970/60/3845/4616/84823/8795/823/598/4000/581/8772/1147/3710/7278/8517/1965/330/27429/7157/3563/71/578/8797/8503/5894/1616/4803/4001/10376
hsa04640	hsa04640	Hematopoietic cell lineage	78	0.453552972989437	1.58447066500666	0.00319386777387416	0.00319386777387416	0.0126811001178753	2848	tags=32%, list=23%, signal=25%	1604/3678/3566/7850/3554/2209/3570/290/929/966/3675/1435/945/1378/3684/3563/3690/960/952/1379/3673/3559/3569/3574/1441
hsa04061	hsa04061	Viral protein interaction with cytokine and cytokine receptor	73	0.457676541061032	1.58314702378589	0.00352620612277609	0.00352620612277609	0.0135735179612366	2690	tags=32%, list=22%, signal=25%	7132/1230/4055/8809/3570/1435/8795/3572/3586/6356/6347/6363/8797/8793/6362/729230/8807/11009/7133/3588/3559/53833/3569
hsa04148	hsa04148	Efferocytosis	121	0.405135410383421	1.50327814576655	0.00354993054483717	0.00354993054483717	0.0135735179612366	3017	tags=41%, list=25%, signal=31%	1051/240/3091/5604/5029/7057/6513/384/5878/5732/89790/8754/1849/23166/713/3586/5175/1399/8877/714/24145/5467/6256/9261/558/5777/3690/5031/84868/7040/286410/9392/10461/488/811/10326/4776/1901/7376/9564/6868/29933/836/1398/23200/55113/9844/23250/1847/5605
hsa04510	hsa04510	Focal adhesion	137	0.39617734005342	1.493776367018	0.0036507453605111	0.0036507453605111	0.0135735179612366	2608	tags=38%, list=21%, signal=30%	3678/5604/7791/7057/7408/60/55742/896/2002/3675/6696/6464/1282/4233/3371/1284/5501/1399/1293/5159/2013/330/3911/5499/5062/71/3690/23396/1729/29780/284217/3694/8503/5894/5228/7409/87/64098/2321/6654/998/5880/5908/2012/9564/6714/3673/5906/2335/3918/3791/7094
hsa04062	hsa04062	Chemokine signaling pathway	132	0.399901769207347	1.50242503595863	0.00365853658536585	0.00365853658536585	0.0135735179612366	2451	tags=32%, list=20%, signal=26%	1230/5604/109/5970/2931/3845/3055/2783/56288/57580/6464/2268/3718/1399/2870/1147/5580/6356/4067/6347/8517/6363/2773/23533/4793/2185/7454/409/6362/729230/8503/2793/5894/7409/6654/998/5880/5908/9564/6714/5906/3551
hsa04216	hsa04216	Ferroptosis	32	0.570630171821688	1.69688896494901	0.00375234521575985	0.00375234521575985	0.013697015643266	1665	tags=47%, list=14%, signal=41%	23516/55240/6303/10162/6520/2730/643246/1536/23657/7157/3162/51703/2512/64116/5093
hsa04659	hsa04659	Th17 cell differentiation	85	0.437787786801999	1.54844306680781	0.00430210325047801	0.00430210325047801	0.0154545062464958	2789	tags=35%, list=23%, signal=27%	3566/7048/3091/3459/5970/3554/4088/3570/5533/5914/5530/3572/3718/3716/1147/6256/8517/4793/7040/3320/9466/3556/10148/3559/3551/861/6778/3569/7297/3460
hsa00510	hsa00510	N-Glycan biosynthesis	38	0.540767475791947	1.66476524824371	0.00458248472505092	0.00458248472505092	0.0161094141418178	2284	tags=50%, list=19%, signal=41%	6185/10195/6184/8703/7841/2683/1798/23193/58505/8818/4247/79644/57171/3703/11320/79053/84061/29880/85365
hsa05202	hsa05202	Transcriptional misregulation in cancer	122	0.402530599502466	1.49504949493189	0.00462677359654534	0.00462677359654534	0.0161094141418178	1355	tags=26%, list=11%, signal=24%	604/1051/4298/7048/7850/5970/7030/4609/2209/4211/929/4616/5914/1026/2120/598/4233/581/84444/5546/4193/64332/51274/6688/4221/6256/8013/330/4804/7157/3684/578
hsa04650	hsa04650	Natural killer cell mediated cytotoxicity	92	0.425750527414284	1.52181139783275	0.0053746443250079	0.0053746443250079	0.0184298011144609	2856	tags=32%, list=23%, signal=24%	5604/637/2207/3459/3845/5533/6464/8795/5530/6452/2214/3384/3689/5777/2185/8797/8503/5894/7462/7409/6654/5880/3937/7305/3454/369/836/3460/4277
hsa05162	hsa05162	Measles	102	0.410257294271905	1.48782549361945	0.00627647889533971	0.00627647889533971	0.0209805222686288	2768	tags=37%, list=23%, signal=29%	1017/637/4615/5970/7097/3654/896/598/581/8772/3718/3716/1147/8517/1965/4478/51135/868/7157/57506/7099/4793/578/9367/30835/29110/8503/1459/3454/3310/3559/3551/3304/836/898/3569/7297/23118
hsa05211	hsa05211	Renal cell carcinoma	46	0.49906870304567	1.60082785662607	0.00630391506303915	0.00630391506303915	0.0209805222686288	2879	tags=48%, list=23%, signal=37%	3091/5604/54583/7030/6513/3845/1026/4233/1399/5546/5062/7040/8503/5894/6654/998/112398/5908/5906/369/2033/1398
hsa04810	hsa04810	Regulation of actin cytoskeleton	172	0.362659631296994	1.40248298475925	0.00723354000590493	0.00723354000590493	0.0233247201524082	2513	tags=32%, list=20%, signal=26%	3678/5604/10093/60/3845/1072/10095/3675/28964/8936/10096/5216/81873/5501/1399/10672/5159/10787/2252/4478/3689/10094/3071/3684/5499/5062/71/3690/23396/1729/2768/8976/3694/8503/5894/7409/87/4627/5305/8826/6654/998/10109/9138/5880/3827/3984/9564/6714/10163/3673/369/2335/3985/23191
hsa04714	hsa04714	Thermogenesis	137	-0.341812473950353	-1.37410851240043	0.0072928821470245	0.0072928821470245	0.0233247201524082	2478	tags=32%, list=20%, signal=26%	4217/5592/11343/1353/6390/1352/112/10891/1351/6601/7381/4722/285521/10818/23305/4714/84701/7385/5563/4704/788/4878/6392/4719/4702/53632/5571/27089/5567/4705/4711/6389/1386/2778/6604/2260/9167/7248/51780/1376/111/9586/6595/1355
hsa05203	hsa05203	Viral carcinogenesis	112	0.399258557239987	1.46527505060287	0.00731745290362759	0.00731745290362759	0.0233247201524082	2794	tags=37%, list=23%, signal=29%	1017/5970/4055/3845/896/7533/27044/1026/581/3572/3718/3716/4067/4193/8517/718/9261/1111/90993/10488/7157/578/5902/4791/1654/2961/8503/23513/87/7534/998/6722/51564/6714/9114/7532/1739/836/898/55869/2033
hsa05322	hsa05322	Systemic lupus erythematosus	39	0.521573268443579	1.61420556033369	0.00793918918918919	0.00793918918918919	0.0249550537379485	1083	tags=26%, list=9%, signal=23%	2209/720/2212/713/2214/6628/3586/715/714/718
hsa04630	hsa04630	JAK-STAT signaling pathway	129	0.384201621875102	1.43654762932528	0.00892170435317644	0.00892170435317644	0.0273900134952767	3007	tags=33%, list=24%, signal=25%	9180/3566/3601/3459/3597/4609/3570/5292/9021/896/1026/598/23529/3572/3586/3718/3716/316/5159/3563/5777/8503/5894/9466/5771/6654/11009/3976/3588/3454/3559/53833/6778/51588/3569/7297/3574/3460/2033/1441/1154/3467
hsa04142	hsa04142	Lysosome	98	0.40505897916054	1.45896920015991	0.00900047370914259	0.00900047370914259	0.0273900134952767	2966	tags=41%, list=24%, signal=31%	1075/6556/7805/4864/8763/2717/8943/4668/4758/527/967/968/10312/23163/57192/23545/8905/9516/2588/8907/8692/162/53/533/2519/26985/1212/4669/4125/26088/164/1211/2799/1201/9114/5641/4074/3916/1508/8906
hsa04071	hsa04071	Sphingolipid signaling pathway	79	0.431315712527607	1.51031096711198	0.00907787864309603	0.00907787864309603	0.0273900134952767	2442	tags=39%, list=20%, signal=32%	7132/4846/5604/637/2207/5970/1903/3845/581/166929/6610/8877/8560/140/10672/8439/5581/7157/2773/2768/259230/8503/5894/130367/81537/5880/3827/1901/5525/5529/5516
hsa04723	hsa04723	Retrograde endocannabinoid signaling	90	-0.38191616150632	-1.44604073526324	0.00920162381596752	0.00920162381596752	0.0273900134952767	2455	tags=29%, list=20%, signal=23%	11343/222236/112/2770/4722/5578/4714/4704/2568/4719/4702/2557/23236/5567/5599/4705/4711/3708/2560/2911/2788/2784/111/2564/5602/5332
hsa04620	hsa04620	Toll-like receptor signaling pathway	81	0.423730851663069	1.48914351139009	0.00939191340337472	0.00939191340337472	0.0273900134952767	3374	tags=41%, list=27%, signal=30%	5604/4615/5970/7097/929/3654/6696/23643/8772/3716/1147/5606/8517/3929/51135/1326/7099/29110/51311/8503/148022/3454/3551/3569/7297/23118/8737/5605/3663/7187/3446/3439/6349
hsa04670	hsa04670	Leukocyte transendothelial migration	71	0.436383661041816	1.5036254776148	0.00944	0.00944	0.0273900134952767	2925	tags=38%, list=24%, signal=29%	7408/60/6494/5175/1536/4478/3689/90952/3684/4689/83593/2773/71/2185/8503/1535/50848/7409/87/998/5880/5908/9564/5906/9080/7414/4267
hsa00640	hsa00640	Propanoate metabolism	25	-0.544219945523867	-1.61669598340211	0.0100986378581494	0.0100986378581494	0.0289301417655178	2531	tags=48%, list=21%, signal=38%	23417/593/26275/1892/8803/1738/1629/8801/18/4329/1962/5096
hsa05212	hsa05212	Pancreatic cancer	54	0.465022650988862	1.53339300703104	0.0105073058611066	0.0105073058611066	0.0297246152649725	2451	tags=43%, list=20%, signal=34%	7048/5604/5970/4088/3845/4616/1026/598/581/3716/1147/8517/6199/7157/578/7040/1871/8503/5894/998/5880/369/3551
hsa05142	hsa05142	Chagas disease	75	0.427229152512202	1.48468563739374	0.0110276490330829	0.0110276490330829	0.0308114950242084	2451	tags=36%, list=20%, signal=29%	7132/7048/4615/3459/5970/7097/5054/3654/2769/713/8772/3586/1147/714/6347/8517/51135/718/2773/7099/7040/8503/811/3827/148022/5516/3551
hsa05206	hsa05206	MicroRNAs in cancer	116	0.385476693152318	1.42181190439598	0.0113283674736189	0.0113283674736189	0.0312657125395129	1959	tags=31%, list=16%, signal=26%	3678/5604/6541/7057/4609/5292/25/3845/900/6464/1026/4233/1945/3371/5598/1399/1786/4193/5159/5581/1545/7157/3162/8660/3690/578/994/2146/4851/1871/1942/960/8503/5894/5328/6654
hsa04370	hsa04370	VEGF signaling pathway	37	0.513406008355457	1.57286458101184	0.0117247238742566	0.0117247238742566	0.0319697607224498	2550	tags=41%, list=21%, signal=32%	4846/5604/3845/5533/5530/8877/9261/3315/9047/8503/5894/998/5880/6714/3791
hsa01200	hsa01200	Carbon metabolism	86	-0.382561699326774	-1.43704597346199	0.0124290732234531	0.0124290732234531	0.0334868514165717	2406	tags=31%, list=20%, signal=25%	26275/6390/1892/2746/38/8803/230/48/1738/5162/2271/847/4190/8801/50/5213/6392/6389/1743/9104/4329/10873/113675/55753/128/5096/275
hsa00380	hsa00380	Tryptophan metabolism	33	-0.496613048476659	-1.57398527990231	0.0132657983598649	0.0132657983598649	0.0353207015154299	2666	tags=52%, list=22%, signal=40%	1644/7166/1892/51166/38/1738/3033/847/223/217/1743/4129/501/23498/1962/11185/55526
hsa04340	hsa04340	Hedgehog signaling pathway	40	-0.465723416077489	-1.52837578512948	0.0138271604938272	0.0138271604938272	0.0363872644574399	2237	tags=38%, list=18%, signal=31%	57467/64399/1954/50937/2932/84455/5567/2121/11127/6608/91653/894/57758/55733/595
hsa04621	hsa04621	NOD-like receptor signaling pathway	128	0.373212090745491	1.39329515747954	0.0143363650377678	0.0143363650377678	0.0372936295598317	2768	tags=35%, list=23%, signal=28%	10135/4615/5970/8767/643246/598/3428/8772/3716/1147/5580/6347/24145/3710/1536/10010/8517/4210/51135/330/57506/55072/7099/4793/58484/29110/51393/1535/91662/3320/84674/64127/837/11035/148022/3454/29108/3551/9051/56919/3569/7297/64170/63940/23118
hsa00190	hsa00190	Oxidative phosphorylation	73	-0.394583649275773	-1.43944484631499	0.0164762157852777	0.0164762157852777	0.0423730429884534	3033	tags=41%, list=25%, signal=31%	4728/4715/51079/4538/4513/4512/7388/1353/6390/1352/1351/7381/4722/51606/27068/4714/84701/7385/155066/4704/6392/4719/4702/27089/4705/4711/6389/9167/534/1355
hsa00533	hsa00533	Glycosaminoglycan biosynthesis - keratan sulfate	12	0.688777152337425	1.62529002168354	0.017678148350647	0.017678148350647	0.0449533044989841	1304	tags=58%, list=11%, signal=52%	8703/6482/6483/93010/9435/2683/8534
hsa05415	hsa05415	Diabetic cardiomyopathy	118	-0.335573623893688	-1.32640486980363	0.0180230920867361	0.0180230920867361	0.0453212257151844	2405	tags=31%, list=20%, signal=25%	817/6390/815/1351/7381/4722/5350/5578/5162/2997/816/4714/84701/7385/2932/7137/4704/6392/4719/948/4702/23236/27089/818/5599/4705/4711/6389/5165/9167/5295/1376/7419/5602/1636/5332
hsa00982	hsa00982	Drug metabolism - cytochrome P450	45	-0.443318686553069	-1.48888266043048	0.0184769038701623	0.0184769038701623	0.0459518141363203	3142	tags=44%, list=26%, signal=33%	4128/7363/7364/222/1565/2952/221/4258/2326/1577/2328/2327/27306/4259/4129/373156/2949/128/2941/2329
hsa03020	hsa03020	RNA polymerase	20	0.588987309435248	1.58395096690881	0.0216696269982238	0.0216696269982238	0.0528182253136213	2508	tags=45%, list=20%, signal=36%	84172/661/171568/5437/5433/55718/25885/9533/10622
hsa00052	hsa00052	Galactose metabolism	21	0.58170934321256	1.58211579642589	0.0217046056114346	0.0217046056114346	0.0528182253136213	1508	tags=38%, list=12%, signal=33%	2584/2717/55276/3099/2683/3101/7360/2582
hsa00512	hsa00512	Mucin type O-glycan biosynthesis	24	0.554674492897803	1.55452185474156	0.0224364592462752	0.0224364592462752	0.0540183509288821	1633	tags=33%, list=13%, signal=29%	9334/256435/6482/6483/2590/79623/11226/2589
hsa04660	hsa04660	T cell receptor signaling pathway	82	0.397916636681557	1.39936675017068	0.0241098515088616	0.0241098515088616	0.0574362113507506	2498	tags=32%, list=20%, signal=25%	5604/5970/3845/5533/5530/3586/1147/8517/868/5777/1326/5062/4793/8503/5894/7409/6654/998/8915/3937/10892/5525/5529/5516/3551/1739
hsa05144	hsa05144	Malaria	34	0.496237152910049	1.49227230231394	0.0252948213980516	0.0252948213980516	0.0596314320239155	1583	tags=32%, list=13%, signal=28%	4615/7057/7097/4233/3586/5175/6347/1378/3689/7099/7040
hsa00020	hsa00020	Citrate cycle (TCA cycle)	27	-0.502919258699824	-1.51975884699302	0.0275403608736942	0.0275403608736942	0.0642558609641265	2356	tags=48%, list=19%, signal=39%	6390/8803/48/1738/5162/2271/4190/8801/50/6392/6389/1743/55753
hsa04611	hsa04611	Platelet activation	82	0.392766428956072	1.38125484234089	0.0279418808877535	0.0279418808877535	0.0643354567958465	2429	tags=34%, list=20%, signal=28%	4846/2207/109/7408/60/2212/8673/83706/5501/4067/3710/10672/6916/5584/84876/2773/23533/5499/71/3690/8503/9138/54518/5908/3937/6714/3673/5906
hsa00630	hsa00630	Glyoxylate and dicarboxylate metabolism	21	-0.539989578107982	-1.5376284786311	0.0281430219146482	0.0281430219146482	0.0643354567958465	2232	tags=48%, list=18%, signal=39%	38/48/1738/847/4190/50/9380/81888/5096/275
hsa05215	hsa05215	Prostate cancer	73	0.400283149959845	1.38461778281545	0.0291713415611476	0.0291713415611476	0.0660193519541762	2794	tags=37%, list=23%, signal=29%	1017/5604/7850/5970/3845/1026/1147/4193/5159/8517/90993/10488/7157/7184/2078/1871/8503/5894/3320/5328/6654/4824/2950/369/3551/898/2033
hsa04215	hsa04215	Apoptosis - multiple species	23	0.549555703316899	1.52170780678628	0.0301640500970189	0.0301640500970189	0.0675901070438672	1355	tags=39%, list=11%, signal=35%	7132/637/598/581/8772/330/4804/27429/578
hsa03060	hsa03060	Protein export	19	0.576193638665049	1.53348593974393	0.0315676832530765	0.0315676832530765	0.070041815267404	1909	tags=47%, list=16%, signal=40%	29927/9789/58477/10952/60559/6728/6731/3309/23480
hsa04911	hsa04911	Insulin secretion	66	-0.383562865096397	-1.37436957827386	0.0340639028254555	0.0340639028254555	0.0748465928203672	2405	tags=35%, list=20%, signal=28%	817/27445/112/815/477/54795/5578/816/478/1388/5864/23236/818/5567/23439/1386/2778/111/9586/3782/10242/482/5332
hsa00340	hsa00340	Histidine metabolism	18	-0.556623332202568	-1.52520906101922	0.0352160987880174	0.0352160987880174	0.0766342230710905	1820	tags=56%, list=15%, signal=47%	4128/222/221/3176/223/217/443/4129/501/57571
hsa00620	hsa00620	Pyruvate metabolism	36	-0.438493247245658	-1.41641265054694	0.0369649805447471	0.0369649805447471	0.0796738929034649	2370	tags=44%, list=19%, signal=36%	5091/1737/5313/197257/38/1738/5162/2271/98/4190/223/9380/217/10873/501/128
hsa05219	hsa05219	Bladder cancer	28	0.504790382789662	1.46560098003831	0.0386398763523957	0.0386398763523957	0.0824982464326224	2445	tags=43%, list=20%, signal=34%	5604/7057/4609/3845/1026/4193/7157/1890/1871/5894/6714/369
hsa04713	hsa04713	Circadian entrainment	64	-0.377268673626289	-1.34678337160814	0.0432855280312907	0.0432855280312907	0.0915532565344566	2855	tags=38%, list=23%, signal=29%	5566/5593/2904/8864/5592/817/112/815/2770/805/2903/5578/816/23236/6263/818/5567/3708/2778/2788/8863/2784/111/5332
hsa04520	hsa04520	Adherens junction	65	0.399768562698028	1.35678400286892	0.0446313065976714	0.0446313065976714	0.0935256424805005	2884	tags=38%, list=23%, signal=30%	7048/4088/60/56288/8936/4233/5770/83605/5777/71/7454/8976/1459/87/8826/998/5880/6615/5908/6714/10163/5906/54922/2033/7414
hsa05222	hsa05222	Small cell lung cancer	68	0.393091660576552	1.3442278383757	0.0460547504025765	0.0460547504025765	0.0956230935447025	2900	tags=43%, list=24%, signal=33%	1017/5970/4609/4616/3675/1282/1026/598/581/1284/1147/6256/8517/330/7157/3911/578/284217/1871/8503/1164/3673/3551/2335/3918/836/898/7709/9618
hsa04217	hsa04217	Necroptosis	98	0.364018408808027	1.31114646030755	0.047528817306174	0.047528817306174	0.0964735653701632	2938	tags=37%, list=24%, signal=28%	7132/637/3459/2752/197259/5478/8795/823/581/8772/3718/3716/1536/9825/330/27183/128866/55072/7099/8797/91782/5836/2512/5119/192111/3320/11035/148022/3454/29108/92421/6778/7297/3460/124044/8737
hsa04014	hsa04014	Ras signaling pathway	160	0.32848895284065	1.25902205773345	0.0475835322195704	0.0475835322195704	0.0964735653701632	2670	tags=30%, list=22%, signal=24%	5320/5604/2114/5970/25/5878/3845/2783/285/2002/1435/6464/598/4233/1945/1147/382/5159/8517/2252/4804/57186/83593/5062/29110/1969/7010/1942/27/8503/2793/5894/5228/2321/6654/998/5880/4803/5908/1944/9610/5906/3551/115727/8831/3791/55970/8036
hsa03015	hsa03015	mRNA surveillance pathway	59	0.407837280984823	1.36458940743777	0.0477431970017924	0.0477431970017924	0.0964735653701632	2799	tags=36%, list=23%, signal=28%	26528/2935/10921/5501/2107/4686/10914/5499/26986/8761/29101/29107/22916/5525/5529/10978/5516/10898/8189/80335/9775
hsa05205	hsa05205	Proteoglycans in cancer	143	0.335597769336349	1.2714091548902	0.0485142510612492	0.0485142510612492	0.0971640799084172	2622	tags=31%, list=21%, signal=25%	3678/3091/5604/7057/7097/4609/5329/60/3845/2002/967/1026/4233/5501/4193/3710/3059/4478/7855/6199/7157/8325/5777/5499/71/3690/7099/7040/10855/960/8503/5894/7409/5328/8826/6654/998/9138/6714/3673/369/2335/3791/867/836
